# Supplementary material for: Pesticide Residues in Vegetables: The Potential Risk Assessment of Endocrine and Reproductive Disruptors for Children and Adults
Source: Foods. 2026 Jul 1;15(13):2336. doi: 10.3390/foods15132336 (PMC13361924; doi:10.3390/foods15132336)
Supplement: Supplementary file 1 [file foods-15-02336-s001.zip]

Archive with 2 entries (2 files):
- Supplementary material.pdf
- Supplementary material_Table S1.xlsx
