# Supplementary material for: Pesticide Residues in Vegetables: The Potential Risk Assessment of Endocrine and Reproductive Disruptors for Children and Adults
Source: Foods. 2026 Jul 1;15(13):2336. doi: 10.3390/foods15132336 (PMC13361924; doi:10.3390/foods15132336)
Supplement: Supplementary file 1 [file foods-15-02336-s001.zip › Supplementary material_Table S1.xlsx]

## Sheet: Arkusz1
Table S1. Determined pesticides and validation parameters: recoveries (%), relative standard deviation (RSD%), correlation coefficient (R2), limits of quantification (LOQ), matrix effect (ME%) and expanded uncertainties (U%) of 552 pesticides in eggplant, avocado, chickpea, lettuce, onion, soyabean, and tomato.
			Eggplant									Avocado									Chickpea									Lettuce									Onion									Soyabean
Active substance		Pesticide type	Recovery (%) 0.005/0.01 mg/kg (RSD, %)	Recovery (%) 0.05/0.1 mg/kg (RSD, %)	Recovery (%) 0.5/1.0 mg/kg (RSD, %)	R2	LOQ (mg/kg)	ME (%) 0.005/0.01 mg/kg	ME (%) 0.05/0.1 mg/kg	ME (%) 0.5/1.0 mg/kg	U (%)	Recovery (%) 0.005/0.01 mg/kg (RSD, %)	Recovery (%) 0.05/0.1 mg/kg (RSD, %)	Recovery (%) 0.5/1.0 mg/kg (RSD, %)	R2	LOQ (mg/kg)	ME (%) 0.005/0.01 mg/kg	ME (%) 0.05/0.1 mg/kg	ME (%) 0.5/1.0 mg/kg	U (%)	Recovery (%) 0.005/0.01 mg/kg (RSD, %)	Recovery (%) 0.05/0.1 mg/kg (RSD, %)	Recovery (%) 0.5/1.0 mg/kg (RSD, %)	R2	LOQ (mg/kg)	ME (%) 0.005/0.01 mg/kg	ME (%) 0.05/0.1 mg/kg	ME (%) 0.5/1.0 mg/kg	U (%)	Recovery (%) 0.005/0.01 mg/kg (RSD, %)	Recovery (%) 0.05/0.1 mg/kg (RSD, %)	Recovery (%) 0.5/1.0 mg/kg (RSD, %)	R2	LOQ (mg/kg)	ME (%) 0.005/0.01 mg/kg	ME (%) 0.05/0.1 mg/kg	ME (%) 0.5/1.0 mg/kg	U (%)	Recovery (%) 0.005/0.01 mg/kg (RSD, %)	Recovery (%) 0.05/0.1 mg/kg (RSD, %)	Recovery (%) 0.5/1.0 mg/kg (RSD, %)	R2	LOQ (mg/kg)	ME (%) 0.005/0.01 mg/kg	ME (%) 0.05/0.1 mg/kg	ME (%) 0.5/1.0 mg/kg	U (%)	Recovery (%) 0.005/0.01 mg/kg (RSD, %)	Recovery (%) 0.05/0.1 mg/kg (RSD, %)
2,6-dichlorobenzamide1	Substituted benzene	Fungicides	101 (11)	106 (6)	106 (4)	0.999	0.01	12	4	16	16	71 (10)	75 (3)	86 (3)	0.999	0.01	15	14	16	23	108 (6)	109 (5)	109 (6)	0.998	0.01	13	12	11	18	97 (13)	91 (6)	93 (12)	0.997	0.01	7	11	13	5	85 (16)	106 (2)	95 (1)	0.997	0.01	17	8	16	21	111 (14)	89 (4)
2-phenylophenol1	Phenolic	Fungicides	93 (13)	70 (4)	104 (3)	0.994	0.005	38	39	29	18	102 (3)	109 (3)	109 (9)	0.999	0.005	33	39	23	10	86 (7)	82 (2)	85 (6)	0.995	0.005	22	20	23	34	99 (12)	97 (3)	109 (7)	0.998	0.005	37	24	25	14	83 (3)	96 (11)	97 (4)	0.998	0.005	20	20	21	15	91 (11)	93 (0)
3-hydroxycarbofuran2	Carbamate	Insecticides	92 (2)	73 (7)	99 (9)	0.995	0.005	14	13	16	21	79 (10)	74 (2)	73 (4)	0.999	0.005	17	12	19	22	98 (3)	84 (3)	82 (4)	0.994	0.005	19	16	14	25	79 (5)	89 (8)	106 (12)	0.997	0.005	18	10	10	22	72 (7)	102 (3)	91 (6)	0.994	0.005	10	8	13	14	76 (6)	78 (8)
8,9-Z-avermectin B1a2	Micro-organism	Insecticides	92 (13)	101 (3)	108 (11)	0.995	0.01	14	15	14	20	106 (3)	116 (4)	73 (9)	0.996	0.01	14	11	10	18	85 (12)	88 (2)	101 (1)	0.998	0.01	5	13	13	25	81 (4)	83 (3)	93 (2)	0.992	0.01	6	22	10	22	71 (16)	79 (2)	74 (2)	0.998	0.01	16	10	8	17	98 (8)	109 (3)
acephate1	Organophosphate	Insecticides	62 (6)	68 (8)	63 (9)	0.993	0.01	57	49	48	20	67 (11)	62 (15)	61 (4)	0.999	0.01	56	57	55	21	66 (17)	63 (6)	70 (4)	0.998	0.01	57	50	46	26	69 (9)	66 (8)	66 (12)	0.996	0.01	53	51	53	14	66 (3)	66 (6)	63 (3)	0.995	0.01	43	50	41	23	69 (14)	66 (7)
acetamiprid2	Neonicotinoid	Insecticides	73 (14)	79 (7)	74 (2)	0.995	0.005	15	4	4	21	82 (12)	85 (7)	101 (8)	0.999	0.005	14	16	18	3	87 (7)	102 (2)	90 (7)	0.997	0.005	10	16	17	16	71 (2)	84 (2)	78 (4)	0.998	0.005	19	15	18	27	109 (9)	110 (8)	106 (11)	0.998	0.005	21	18	5	30	87 (3)	96 (2)
acetochlor1	Chloroacetanilide	Herbicides	74 (4)	74 (7)	86 (11)	0.997	0.005	24	23	21	24	71 (10)	76 (3)	86 (1)	0.999	0.005	6	6	13	14	105 (6)	102 (6)	105 (5)	0.998	0.005	16	11	5	12	98 (13)	98 (2)	105 (7)	0.996	0.005	17	20	9	14	87 (2)	75 (3)	88 (3)	0.990	0.005	5	11	8	28	86 (4)	81 (4)
acibenzolar-S-methyl2	Benzothiadiazole	Fungicides	75 (10)	83 (6)	76 (5)	0.990	0.01	6	3	8	16	74 (14)	78 (4)	78 (4)	0.999	0.01	19	19	12	12	76 (4)	70 (4)	80 (10)	0.991	0.01	15	13	11	20	107 (4)	109 (2)	102 (5)	0.997	0.01	18	11	17	15	93 (4)	101 (1)	97 (3)	0.996	0.01	11	18	18	19	104 (3)	71 (3)
aclonifen2	Nitrophenyl ether	Herbicides	76 (2)	83 (14)	79 (2)	0.993	0.005	18	12	5	21	94 (7)	99 (7)	108 (10)	0.992	0.005	18	21	12	20	81 (8)	99 (10)	81 (1)	0.998	0.005	13	13	17	11	79 (2)	87 (1)	76 (4)	0.998	0.005	11	11	13	24	81 (4)	79 (5)	85 (9)	0.994	0.005	14	17	4	20	99 (9)	87 (0)
acrinathrin1	Pyrethroid	Insecticides	107 (4)	108 (4)	106 (1)	0.998	0.005	13	9	12	22	115 (16)	90 (14)	108 (5)	0.994	0.005	14	9	3	22	79 (2)	70 (6)	82 (8)	0.995	0.005	18	14	12	23	106 (6)	102 (3)	101 (1)	0.992	0.005	11	16	6	20	71 (8)	74 (1)	79 (2)	0.997	0.005	19	11	17	19	88 (11)	74 (6)
alachlor2	Chloroacetanilide	Herbicides	89 (7)	88 (2)	91 (8)	0.991	0.005	19	12	6	17	98 (4)	115 (6)	94 (3)	0.999	0.005	18	17	17	15	81 (3)	95 (5)	95 (4)	0.996	0.005	13	5	18	8	74 (12)	89 (5)	81 (1)	0.998	0.005	18	13	12	16	86 (1)	76 (7)	71 (4)	0.998	0.005	22	16	12	11	72 (8)	79 (4)
aldicarb sulfone2	Carbamate	Insecticides	76 (6)	76 (2)	70 (1)	0.997	0.005	16	4	10	22	95 (13)	100 (8)	91 (8)	0.993	0.005	18	14	19	21	96 (10)	86 (2)	81 (6)	0.999	0.005	11	7	15	25	98 (8)	95 (6)	84 (1)	0.996	0.005	14	7	5	20	101 (9)	107 (7)	108 (8)	0.993	0.005	17	13	9	7	76 (12)	83 (2)
aldicarb sulfoxide2	Carbamate	Insecticides	70 (4)	78 (10)	79 (5)	0.998	0.005	4	9	17	18	105 (5)	101 (4)	115 (4)	0.999	0.005	15	18	10	9	71 (16)	76 (10)	73 (3)	0.994	0.005	12	11	14	32	78 (9)	84 (1)	74 (3)	0.997	0.005	12	16	4	16	96 (13)	75 (16)	88 (11)	0.998	0.005	11	8	7	10	96 (11)	79 (4)
aldicarb2	Carbamate	Insecticides	73 (7)	79 (5)	74 (1)	0.998	0.005	19	16	14	23	90 (10)	113 (3)	109 (4)	0.999	0.005	19	17	18	7	99 (9)	96 (8)	86 (12)	0.996	0.005	13	17	13	14	77 (14)	86 (8)	75 (3)	0.998	0.005	19	12	2	18	79 (3)	76 (4)	94 (10)	0.998	0.005	6	11	17	7	76 (3)	86 (7)
aldrin1	Organochloride	Insecticides	73 (13)	74 (7)	75 (2)	0.991	0.005	14	15	7	7	81 (1)	89 (5)	87 (3)	0.991	0.005	24	24	26	21	108 (11)	108 (6)	117 (7)	0.998	0.005	11	16	19	5	87 (3)	89 (7)	80 (4)	0.992	0.005	16	10	9	21	99 (3)	85 (2)	105 (5)	0.998	0.005	19	12	8	9	109 (12)	107 (8)
allethrin2	Pyrethroid	Insecticides	88 (18)	79 (2)	88 (3)	0.998	0.005	14	14	8	16	78 (4)	75 (2)	91 (9)	0.999	0.005	15	8	5	5	82 (19)	88 (8)	99 (3)	0.991	0.005	16	14	17	13	70 (3)	90 (5)	79 (2)	0.991	0.005	19	16	8	20	94 (4)	75 (8)	99 (3)	0.991	0.005	12	8	10	6	93 (4)	72 (13)
alpha-cypermethrin1	Pyrethroid	Insecticides	79 (17)	80 (7)	85 (3)	0.995	0.005	14	8	9	22	76 (5)	83 (8)	71 (4)	0.994	0.005	19	14	17	17	76 (2)	71 (4)	73 (7)	0.997	0.005	19	15	18	24	98 (2)	95 (3)	94 (7)	0.990	0.005	11	17	13	7	95 (4)	90 (12)	92 (5)	0.998	0.005	19	16	15	22	92 (11)	84(13)
ametoctradin2	Triazolopyrimidine	Fungicides	74 (7)	74 (4)	85 (11)	0.998	0.005	16	12	11	20	101 (6)	111 (3)	97 (10)	0.999	0.005	12	15	19	17	76 (11)	81 (8)	76 (16)	0.996	0.005	12	16	16	15	82 (7)	73 (3)	109 (4)	0.992	0.005	11	16	5	17	75 (14)	75 (4)	72 (3)	0.996	0.005	17	6	10	16	110 (8)	105 (3)
ametryn2	Triazine	Herbicides	105 (6)	109 (1)	102 (8)	0.998	0.005	17	8	8	20	103 (3)	106 (17)	106 (14)	0.994	0.005	11	11	20	5	102 (3)	99 (6)	111 (14)	0.991	0.005	13	16	11	12	91 (13)	92 (2)	89 (7)	0.995	0.005	15	16	4	5	78 (2)	79 (5)	75 (9)	0.999	0.005	14	13	18	29	92 (11)	94 (5)
amidosulfuron2	Sulfonylurea	Herbicides	76 (12)	85 (2)	88 (5)	0.997	0.005	19	17	6	17	97 (12)	94 (6)	109 (11)	0.999	0.005	13	15	17	8	109 (12)	102 (5)	107 (8)	0.993	0.005	13	13	14	13	72 (7)	78 (3)	70 (12)	0.993	0.005	14	16	19	18	82 (2)	92 (4)	79 (4)	0.999	0.005	18	12	14	23	79 (5)	71 (2)
aminocarb2	Carbamate	Insecticides	92 (13)	81 (4)	84 (4)	0.998	0.005	13	5	12	26	110 (2)	102 (7)	113 (11)	0.999	0.005	15	13	13	6	106 (11)	103 (9)	102 (6)	0.999	0.005	11	18	19	26	87 (14)	79 (5)	85 (1)	0.991	0.005	18	18	17	16	84 (3)	90 (14)	93 (10)	0.999	0.005	17	13	5	6	104 (11)	70 (8)
amisulbrom2	Sulfonamide	Fungicides	105 (12)	101 (3)	107 (5)	0.991	0.005	17	11	15	26	114 (2)	118 (3)	107 (3)	0.998	0.005	16	16	15	10	110 (8)	106 (4)	108 (8)	0.999	0.005	17	16	11	15	98 (12)	90 (10)	95 (2)	0.994	0.005	15	11	8	10	78 (12)	75 (10)	77 (10)	0.994	0.005	14	15	20	5	105 (12)	109 (3)
amitraz1	Amidine	Insecticides	66 (16)	64 (4)	68 (9)	0.998	0.005	12	16	11	17	64 (7)	64 (7)	64 (9)	0.999	0.005	17	12	18	14	61 (15)	63 (15)	69 (4)	0.999	0.005	10	13	15	30	69 (18)	61 (14)	71 (5)	0.998	0.005	18	16	10	14	65 (16)	68 (11)	65 (5)	0.993	0.005	18	19	15	9	63 (17)	64 (13)
anilazine2	Triazine	Fungicides	86 (5)	85 (6)	89 (2)	0.995	0.01	18	10	7	15	74 (17)	84 (7)	86 (19)	0.991	0.01	13	16	19	21	79 (5)	71 (5)	87 (3)	0.994	0.01	17	11	17	22	83 (4)	85 (8)	78 (4)	0.993	0.01	18	17	19	21	72 (12)	71 (1)	77 (8)	0.998	0.01	14	11	17	9	89 (16)	84 (7)
anthraquinone2	Polycyclic aromatic hydrocarbon	Others	85 (10)	75 (3)	94 (0)	0.994	0.005	21	13	9	29	109 (17)	106 (7)	109 (4)	0.990	0.005	16	16	19	28	74 (1)	70 (11)	74 (5)	0.991	0.005	17	14	17	27	92 (3)	96 (7)	93 (7)	0.993	0.005	12	18	16	17	75 (14)	74 (10)	76 (7)	0.996	0.005	15	6	15	7	105 (6)	106 (6)
atrazine desisopropyl2	Triazine	Herbicides	72 (13)	74 (2)	86 (3)	0.994	0.01	15	11	13	17	96 (4)	119 (6)	115 (8)	0.995	0.01	17	21	13	10	76 (7)	73 (7)	79 (4)	0.991	0.01	18	15	11	17	78 (5)	87 (7)	98 (7)	0.998	0.01	16	13	8	9	71 (5)	89 (3)	74 (4)	0.998	0.01	11	16	14	8	72 (4)	70 (4)
atrazine1	Triazine	Herbicides	84 (17)	70 (8)	74 (2)	0.994	0.005	14	5	5	13	106 (9)	93 (8)	97 (1)	0.996	0.005	19	12	12	11	87 (7)	78 (5)	80 (8)	0.992	0.005	13	15	12	19	93 (2)	75 (6)	76 (12)	0.996	0.005	15	11	18	18	96 (8)	78 (2)	88 (3)	0.996	0.005	15	14	20	12	71 (1)	73 (7)
atrazine-desethyl1	Triazine	Herbicides	89 (0)	76 (2)	96 (1)	0.994	0.01	17	13	19	30	98 (9)	98 (6)	96 (11)	0.993	0.01	14	19	15	6	75 (6)	73 (4)	71 (3)	0.999	0.01	19	19	13	10	72 (8)	76 (14)	70 (2)	0.998	0.01	15	11	9	23	82 (6)	82 (5)	86 (8)	0.995	0.01	13	11	15	23	108 (14)	101 (3)
avermectin B1a2	Micro-organism	Insecticides	84 (2)	75 (4)	91 (8)	0.998	0.005	18	16	8	24	108 (5)	109 (5)	117 (10)	0.994	0.005	19	12	17	29	99 (5)	94 (4)	91 (4)	0.999	0.005	11	13	14	17	85 (13)	85 (2)	70 (4)	0.997	0.005	11	17	15	8	77 (4)	72 (3)	78 (4)	0.991	0.005	16	10	13	10	75 (13)	78 (8)
avermectin B1b2	Micro-organism	Insecticides	81 (4)	86 (3)	75 (1)	0.999	0.005	15	10	12	20	75 (3)	75 (3)	81 (5)	0.990	0.005	11	11	10	13	92 (12)	99 (1)	104 (5)	0.990	0.005	14	16	9	11	83 (17)	71 (5)	89 (4)	0.998	0.005	17	15	1	20	86 (11)	95 (10)	95 (1)	0.993	0.005	12	7	15	7	75 (15)	79 (7)
azaconazole1	Conazole	Fungicides	81 (4)	90 (9)	75 (5)	0.995	0.005	14	11	11	14	71 (9)	80 (4)	115 (7)	0.990	0.005	13	12	10	5	85 (2)	78 (1)	95 (16)	0.991	0.005	12	21	17	18	78 (6)	88 (4)	84 (7)	0.993	0.005	16	11	18	13	98 (9)	108 (2)	92 (2)	0.999	0.005	16	12	18	10	80 (10)	74 (7)
azadirachtin2	Plant-derived substance	Insecticides	79 (1)	95 (13)	94 (1)	0.991	0.005	13	9	3	14	92 (2)	88 (4)	85 (3)	0.999	0.005	12	13	6	6	89 (2)	109 (1)	97 (7)	0.991	0.005	15	2	18	15	78 (8)	88 (8)	98 (4)	0.998	0.005	14	16	12	15	81 (11)	97 (3)	86 (4)	0.997	0.005	16	9	12	15	71 (18)	72 (6)
azamethiphos2	Organophosphate	Insecticides	106 (7)	102 (3)	98 (3)	0.996	0.005	15	14	9	18	76 (14)	82 (8)	90 (7)	0.999	0.005	11	16	13	4	98 (9)	88 (3)	84 (3)	0.994	0.005	16	12	17	27	86 (15)	82 (7)	73 (5)	0.994	0.005	19	16	17	6	84 (4)	95 (5)	96 (4)	0.990	0.005	14	10	6	28	82 (8)	83 (14)
azinphos-ethyl1	Organophosphate	Insecticides	99 (7)	88 (8)	78 (2)	0.998	0.005	9	3	2	20	96 (4)	76 (2)	69 (6)	0.999	0.005	15	10	21	14	77 (18)	76 (9)	100 (8)	0.995	0.005	17	12	17	14	98 (3)	98 (5)	96 (4)	0.996	0.005	13	20	19	9	72 (9)	78 (2)	75 (8)	0.994	0.005	12	13	15	22	75 (16)	78 (8)
azinphos-methyl1	Organophosphate	Insecticides	78 (12)	75 (4)	82 (4)	0.995	0.005	16	15	11	21	97 (3)	104 (7)	100 (7)	0.991	0.005	12	18	11	10	79 (5)	93 (9)	74 (9)	0.999	0.005	11	20	6	15	85 (8)	99 (2)	83 (1)	0.992	0.005	12	13	16	15	81 (14)	87 (8)	84 (2)	0.998	0.005	18	11	9	5	81 (6)	88 (2)
azoxystrobine1	Strobilurin	Fungicides	73 (11)	73 (7)	77 (4)	0.995	0.005	14	16	14	16	84 (2)	94 (2)	106 (14)	0.997	0.005	18	19	16	15	96 (4)	96 (2)	72 (10)	0.999	0.005	15	10	19	4	76 (7)	71 (3)	79 (1)	0.996	0.005	7	15	13	15	87 (3)	85 (2)	95 (8)	0.990	0.005	11	12	14	18	73 (13)	76 (2)
beflubutamid2	Phenoxy	Herbicides	107 (17)	107 (3)	109 (11)	0.995	0.005	42	23	46	20	80 (4)	86 (3)	85 (6)	0.996	0.005	16	14	12	39	75 (3)	88 (6)	74 (4)	0.998	0.005	12	10	15	38	87 (7)	86 (11)	81 (11)	0.996	0.005	8	12	4	11	76 (4)	87 (8)	84 (3)	0.998	0.005	58	52	54	16	85 (13)	71 (13)
benalaxyl1	Anilide	Fungicides	71 (2)	73 (2)	78 (9)	0.994	0.005	17	19	7	15	87 (4)	108 (2)	83 (3)	0.998	0.005	14	15	19	17	99 (9)	83 (8)	88 (5)	0.999	0.005	19	16	17	12	76 (4)	85 (8)	83 (4)	0.994	0.005	16	17	10	16	85 (2)	71 (2)	74 (13)	0.990	0.005	12	12	9	10	98 (1)	113 (3)
bendiocarb2	Carbamate	Insecticides	100 (2)	117 (8)	108 (12)	0.992	0.005	13	16	19	15	85 (15)	78 (6)	72 (7)	0.993	0.005	18	15	14	13	81 (11)	86 (5)	85 (4)	0.993	0.005	17	16	13	20	85 (12)	72 (5)	73 (2)	0.995	0.005	8	9	14	16	71 (5)	82 (2)	84 (7)	0.991	0.005	13	13	13	23	88 (4)	81 (5)
benfluralin1	Dinitroaniline	Herbicides	70 (19)	84 (13)	75 (8)	0.995	0.005	59	58	52	17	77 (2)	94 (2)	71 (6)	0.994	0.005	10	10	14	30	73 (9)	73 (3)	78 (5)	0.995	0.005	15	11	18	11	71 (15)	73 (11)	73 (4)	0.991	0.005	13	18	19	17	88 (11)	85 (4)	82 (6)	0.999	0.005	15	15	10	21	90 (14)	90 (2)
benfuracarb2	Carbamate	Insecticides	79 (11)	96 (2)	84 (4)	0.997	0.005	10	13	15	25	74 (4)	90 (5)	86 (3)	0.998	0.005	22	17	19	14	106 (2)	108 (4)	118 (9)	0.998	0.005	3	12	19	23	78 (4)	78 (1)	84 (2)	0.990	0.005	15	8	8	27	73 (7)	74 (2)	75 (1)	0.991	0.005	13	19	15	16	99 (5)	70 (8)
benomyl2	Carbamate	Fungicides	79 (3)	89 (11)	75 (9)	0.998	0.01	7	8	7	14	73 (2)	97 (4)	109 (9)	0.993	0.01	17	11	10	20	96 (11)	95 (4)	89 (15)	0.997	0.01	18	16	17	8	85 (11)	78 (4)	77 (2)	0.994	0.01	16	11	13	10	85 (3)	97 (2)	75 (5)	0.992	0.01	4	11	18	20	75 (2)	82 (3)
bensulfuron-methyl2	Sulfonylurea	Herbicides	116 (4)	108 (9)	105 (9)	0.998	0.005	14	14	16	20	87 (3)	79 (2)	93 (4)	0.993	0.005	11	14	14	14	102 (3)	106 (14)	108 (4)	0.998	0.005	15	16	19	25	98 (15)	90 (4)	82 (5)	0.996	0.005	5	20	11	7	98 (4)	81 (5)	79 (3)	0.999	0.005	13	6	21	6	86 (12)	89 (7)
benthiavalicarb-isopropyl2	Carbamate	Fungicides	79 (4)	72 (8)	88 (7)	0.995	0.005	17	10	11	15	89 (2)	102 (2)	81 (4)	0.998	0.005	14	19	17	14	82 (14)	85 (6)	71 (5)	0.996	0.005	17	9	8	32	83 (4)	99 (5)	85 (2)	0.997	0.005	8	13	11	27	94 (6)	78 (2)	89 (5)	0.990	0.005	12	16	13	22	75 (11)	83 (6)
benzoximate2	Bridged diphenyl	Acaricides	91 (9)	86 (2)	82 (4)	0.994	0.005	17	12	15	13	92 (2)	71 (10)	71 (8)	0.996	0.005	11	10	13	20	89 (1)	83 (3)	86 (4)	0.998	0.005	13	14	19	19	85 (2)	95 (2)	76 (2)	0.997	0.005	4	6	17	29	74 (2)	76 (7)	80 (3)	0.998	0.005	10	17	15	14	91 (3)	84 (4)
beta-cyfluthrin1	Pyrethroid	Insecticides	103 (2)	90 (5)	95 (4)	0.990	0.01	12	12	17	15	74 (11)	87 (2)	86 (1)	0.998	0.01	11	14	11	21	110 (8)	72 (7)	94 (10)	0.993	0.01	10	22	16	16	75 (2)	86 (4)	92 (3)	0.990	0.01	15	14	8	14	104 (5)	99 (4)	98 (9)	0.991	0.01	11	11	5	22	77 (9)	113 (7)
bifenazate2	Carbazate	Insecticides	101 (3)	88 (4)	104 (2)	0.992	0.005	20	13	15	28	111 (10)	88 (3)	88 (9)	0.997	0.005	14	15	10	21	88 (8)	71 (6)	75 (5)	0.993	0.005	12	14	15	13	74 (4)	95 (11)	100 (2)	0.998	0.005	12	15	14	12	87 (10)	88 (1)	88 (4)	0.998	0.005	16	10	17	22	101 (4)	102 (3)
bifenox2	Nitrophenyl ether	Herbicides	88 (2)	97 (4)	71 (11)	0.998	0.005	15	17	16	22	95 (1)	89 (8)	96 (3)	0.998	0.005	14	12	5	18	97 (2)	86 (3)	99 (7)	0.998	0.005	16	22	4	20	77 (5)	91 (3)	81 (4)	0.994	0.005	15	13	9	11	78 (8)	92 (10)	91 (10)	0.991	0.005	15	7	15	23	119 (4)	109 (8)
bifenthrin1	Pyrethroid	Insecticides	84 (6)	92 (3)	86 (11)	0.995	0.005	3	19	7	13	97 (4)	100 (1)	79 (3)	0.993	0.005	16	12	21	28	102 (1)	109 (9)	102 (6)	0.997	0.005	13	12	10	22	72 (4)	97 (9)	88 (3)	0.998	0.005	9	5	12	12	90 (7)	96 (2)	80 (10)	0.997	0.005	12	12	16	4	72 (9)	96 (7)
biphenyl1	Aromatic hydrocarbon	Fungicides	88 (14)	78 (2)	84 (1)	0.997	0.01	28	29	29	15	91 (6)	105 (11)	99 (3)	0.998	0.01	16	14	16	23	70 (7)	93 (4)	78 (4)	0.992	0.01	18	13	5	21	98 (7)	84 (4)	73 (5)	0.995	0.01	7	18	16	31	80 (4)	102 (4)	76 (5)	0.998	0.01	13	9	17	36	93 (10)	102 (7)
bitertanol1	Triazole	Fungicides	75 (16)	96 (5)	88 (4)	0.996	0.005	10	8	6	22	74 (2)	90 (4)	94 (4)	0.998	0.005	16	15	14	22	79 (1)	81 (4)	91 (4)	0.998	0.005	12	19	8	13	76 (12)	99 (4)	106 (3)	0.998	0.005	17	12	16	12	92 (4)	89 (3)	101 (6)	0.993	0.005	15	18	11	12	98 (1)	113 (3)
bixafen2	Anilide	Fungicides	107 (17)	99 (7)	97 (4)	0.991	0.005	4	6	1	14	103 (3)	83 (1)	95 (4)	0.991	0.005	12	12	18	14	80 (9)	71 (8)	85 (5)	0.994	0.005	15	13	10	14	106 (4)	84 (9)	99 (9)	0.991	0.005	18	14	11	31	100 (7)	88 (4)	103 (3)	0.998	0.005	22	20	8	10	89 (5)	106 (7)
boscalid1	Anilide	Fungicides	109 (4)	95 (4)	92 (3)	0.995	0.005	11	14	19	15	76 (11)	93 (4)	75 (4)	0.997	0.005	14	16	10	22	96 (9)	86 (1)	70 (5)	0.993	0.005	19	17	18	22	105 (2)	93 (10)	79 (2)	0.998	0.005	11	10	12	15	95 (8)	96 (5)	97 (2)	0.998	0.005	14	18	11	16	82 (2)	93 (12)
bromacil2	Uracil	Herbicides	76 (2)	94 (3)	78 (2)	0.991	0.005	7	17	1	27	97 (3)	87 (5)	98 (2)	0.997	0.005	13	10	22	22	95 (3)	88 (9)	85 (5)	0.998	0.005	14	17	16	22	71 (5)	76 (10)	81 (2)	0.995	0.005	12	13	15	28	94 (17)	90 (8)	110 (2)	0.991	0.005	14	14	13	11	86 (2)	89 (2)
bromophos-ethyl1	Organophosphate	Insecticides	75 (4)	76 (4)	96 (5)	0.995	0.005	6	9	3	14	85 (9)	82 (4)	82 (2)	0.997	0.005	5	10	17	23	90 (4)	96 (3)	89 (5)	0.996	0.005	18	15	10	27	80 (11)	89 (5)	92 (5)	0.996	0.005	19	17	16	22	72 (5)	75 (6)	82 (2)	0.999	0.005	15	15	12	20	74 (2)	110 (7)
bromophos-methyl1	Organophosphate	Insecticides	86 (3)	89 (11)	79 (7)	0.997	0.005	19	10	11	15	99 (9)	98 (7)	84 (3)	0.994	0.005	10	8	11	23	85 (8)	79 (3)	81 (4)	0.998	0.005	12	10	11	14	103 (7)	82 (2)	95 (4)	0.999	0.005	11	13	19	13	72 (8)	81 (6)	77 (2)	0.999	0.005	19	15	13	10	89 (3)	106 (5)
bromopropylate1	Bridged diphenol	Acaricides	90 (9)	111 (4)	95 (4)	0.998	0.005	9	17	13	24	71 (4)	76 (12)	88 (2)	0.995	0.005	14	11	14	20	100 (1)	99 (3)	105 (3)	0.997	0.005	12	10	10	15	98 (5)	86 (2)	95 (3)	0.994	0.005	11	11	19	15	89 (5)	106 (4)	74 (7)	0.997	0.005	11	16	10	11	85 (8)	115 (4)
bromuconazole1	Triazole	Fungicides	85 (13)	82 (7)	84 (3)	0.992	0.005	10	13	6	17	88 (8)	106 (4)	83 (6)	0.994	0.005	12	5	15	22	73 (6)	85 (2)	95 (6)	0.995	0.005	18	10	16	17	103 (4)	76 (10)	99 (2)	0.998	0.005	16	11	16	22	96 (7)	76 (1)	109 (7)	0.990	0.005	7	16	5	14	80 (1)	109 (1)
bupirimate1	Pyrimidine	Fungicides	92 (12)	81 (4)	89 (7)	0.998	0.005	15	15	13	19	88 (1)	105 (2)	102 (2)	0.998	0.005	13	13	11	21	102 (2)	71 (5)	74 (1)	0.998	0.005	15	14	18	20	99 (1)	74 (2)	89 (6)	0.998	0.005	15	15	15	23	78 (7)	79 (4)	96 (4)	0.994	0.005	6	19	16	16	70 (11)	75 (1)
buprofezin1	Thiadiazine	Insecticides	102 (18)	107 (3)	96 (17)	0.998	0.005	10	15	4	7	94 (10)	71 (5)	89 (8)	0.998	0.005	17	17	14	14	90 (5)	78 (4)	86 (8)	0.997	0.005	4	10	14	16	108 (1)	89 (3)	78 (8)	0.991	0.005	13	17	18	22	90 (5)	79 (3)	77 (3)	0.995	0.005	16	16	18	13	73 (4)	74 (1)
buralin1	Dinitroaniline	Herbicides	71 (3)	73 (5)	74 (1)	0.997	0.005	15	6	14	16	105 (5)	110 (11)	100 (1)	0.997	0.005	16	19	4	22	81 (4)	103 (7)	89 (7)	0.998	0.005	11	4	14	22	109 (1)	85 (8)	90 (9)	0.997	0.005	13	17	12	14	96 (8)	78 (5)	80 (10)	0.994	0.005	15	15	8	20	74 (12)	89 (3)
butafenacil2	Uracil	Herbicides	62 (14)	66 (3)	61 (4)	0.998	0.005	13	13	4	23	69 (3)	63 (7)	65 (11)	0.999	0.005	11	17	16	21	64 (13)	67 (4)	61 (5)	0.996	0.005	13	19	13	21	63 (8)	65 (1)	68 (4)	0.997	0.005	14	19	8	22	62 (3)	68 (10)	65 (8)	0.995	0.005	18	18	18	22	68 (12)	66 (12)
butocarboxim sulfoxide2	Carbamate	Insecticides	86 (9)	99 (9)	85 (4)	0.991	0.005	18	16	12	10	72 (5)	98 (5)	90 (4)	0.990	0.005	12	14	6	23	89 (7)	79 (1)	85 (3)	0.998	0.005	10	11	12	18	78 (2)	80 (11)	96 (5)	0.997	0.005	15	12	17	22	90 (9)	105 (4)	102 (4)	0.990	0.005	17	8	13	21	102 (5)	106 (16)
butocarboxim2	Carbamate	Insecticides	72 (9)	79 (2)	78 (9)	0.998	0.005	18	5	17	22	62 (3)	103 (4)	93 (1)	0.999	0.005	13	16	16	20	109 (3)	102 (8)	107 (2)	0.993	0.005	15	18	14	21	81 (3)	73 (4)	78 (3)	0.994	0.005	14	16	17	23	105 (1)	87 (6)	106 (4)	0.999	0.005	16	14	19	13	75 (12)	92 (3)
buturon2	Phenylurea	Herbicides	88 (3)	81 (2)	82 (8)	0.995	0.005	10	5	12	21	65 (9)	99 (1)	93 (4)	0.996	0.005	5	9	12	22	108 (2)	102 (5)	109 (3)	0.993	0.005	15	14	9	25	99 (3)	108 (5)	102 (5)	0.995	0.005	41	13	9	7	71 (4)	76 (2)	76 (10)	0.998	0.005	13	16	14	19	72 (7)	86 (4)
BYI08330-enol2	Tetramic acid	Insecticides	89 (7)	92 (5)	84 (4)	0.996	0.005	11	6	15	2	109 (4)	108 (1)	107 (5)	0.998	0.005	14	15	14	21	106 (5)	79 (3)	74 (9)	0.998	0.005	17	19	6	13	94 (5)	79 (6)	94 (4)	0.994	0.005	12	7	12	14	102 (6)	94 (2)	74 (2)	0.999	0.005	14	18	14	15	86 (4)	78 (2)
BYI08330-enol-glucoside2	Tetramic acid	Insecticides	113 (3)	95 (4)	106 (9)	0.999	0.005	13	18	18	14	93 (10)	109 (1)	83 (2)	0.996	0.005	8	20	13	3	115 (6)	98 (2)	102 (4)	0.997	0.005	10	16	12	36	70 (5)	119 (7)	95 (1)	0.998	0.005	15	6	14	12	70 (4)	92 (4)	89 (3)	0.998	0.005	15	13	48	15	70 (1)	97 (3)
BYI08330-ketohydroxy2	Tetramic acid	Insecticides	91 (12)	83 (3)	84 (4)	0.997	0.005	11	18	13	10	77 (10)	100 (8)	109 (4)	0.991	0.005	17	18	15	14	107 (10)	106 (5)	113 (4)	0.992	0.005	13	15	17	22	96 (13)	89 (12)	95 (2)	0.994	0.005	6	6	14	10	119 (10)	78 (7)	85 (8)	0.999	0.005	11	13	18	17	87 (2)	115 (5)
BYI08330-monohydroxy2	Tetramic acid	Insecticides	112 (3)	95 (3)	105 (9)	0.994	0.005	13	13	19	12	86 (5)	108 (2)	106 (7)	0.999	0.005	11	19	10	22	77 (1)	83 (3)	75 (4)	0.998	0.005	7	12	14	9	66 (10)	68 (4)	63 (8)	0.998	0.005	18	13	10	16	90 (6)	76 (12)	80 (1)	0.993	0.005	18	15	9	13	93 (4)	75 (2)
cadusafos1	Organophosphate	Insecticides	100 (4)	99 (2)	88 (7)	0.996	0.005	18	13	11	20	77 (8)	81 (3)	105 (2)	0.999	0.005	15	11	14	22	110 (17)	74 (2)	79 (1)	0.994	0.005	13	15	18	4	92 (7)	93 (2)	81 (4)	0.998	0.005	15	14	19	27	95 (15)	80 (2)	110 (11)	0.995	0.005	17	12	12	25	102 (4)	95 (1)
captafol1	Phthalimide	Fungicides	89 (4)	89 (6)	82 (4)	0.998	0.005	17	13	10	22	116 (7)	96 (4)	91 (5)	0.999	0.005	15	21	1	19	73 (12)	94 (4)	76 (7)	0.993	0.005	11	15	14	4	91 (7)	79 (5)	71 (3)	0.997	0.005	4	18	14	15	86 (2)	80 (4)	73 (4)	0.998	0.005	15	13	11	14	71 (5)	89 (3)
captan1	Phthalimide	Fungicides	68 (15)	65 (4)	65 (5)	0.997	0.005	22	27	35	21	68 (6)	64 (3)	69 (11)	0.998	0.005	46	48	35	20	70 (16)	69 (4)	69 (2)	0.998	0.005	25	29	35	28	75 (16)	95 (4)	93 (4)	0.998	0.005	44	32	32	21	61 (10)	65 (4)	65 (1)	0.997	0.005	35	32	36	12	66 12)	68 (2)
carbaryl1	Carbamate	Insecticides	71 (14)	78 (8)	75 (4)	0.991	0.005	16	10	4	15	93 (8)	99 (9)	93 (7)	0.998	0.005	11	15	14	19	79 (2)	96 (6)	93 (3)	0.996	0.005	15	19	17	22	85 (16)	82 (2)	85 (1)	0.991	0.005	13	11	10	9	96 (8)	84 (7)	78 (4)	0.998	0.005	9	19	17	11	109 (6)	82 (5)
carbendazim2	Benzimidazole	Fungicides	94 (12)	90 (9)	104 (12)	0.997	0.005	11	19	10	31	86 (5)	108 (11)	98 (5)	0.999	0.005	4	12	18	11	106 (10)	109 (3)	106 (3)	0.998	0.005	17	12	18	10	73 (14)	70 (4)	76 (5)	0.999	0.005	14	13	16	9	78 (6)	73 (5)	90 (4)	0.996	0.005	12	19	14	14	77 (4)	72 (3)
carbetamide2	Carbanilate	Herbicides	86 (13)	93 (4)	71 (11)	0.996	0.005	2	18	14	9	103 (3)	103 (9)	103 (4)	0.994	0.005	10	15	18	7	105 (3)	103 (4)	105 (9)	0.997	0.005	17	10	12	6	82 (5)	107 (3)	96 (2)	0.994	0.005	3	10	16	7	88 (8)	96 (4)	99 (5)	0.998	0.005	11	15	19	14	109 (11)	107 (4)
carbofuran1	Carbamate	Insecticides	98 (12)	99 (3)	86 (11)	0.991	0.005	6	10	0	7	120 (4)	106 (2)	99 (1)	0.998	0.005	14	16	16	10	109 (11)	106 (3)	102 (7)	0.998	0.005	19	11	13	12	111 (12)	102 (2)	105 (4)	0.994	0.005	12	14	5	11	71 (4)	73 (1)	75 (2)	0.993	0.005	11	15	16	20	98 (9)	108 (2)
carbosulfan1	Carbamate	Insecticides	62 (17)	65 (12)	63 (9)	0.995	0.01	52	54	50	21	65 (4)	66 (11)	68 (1)	0.997	0.01	51	50	51	7	62 (14)	67 (9)	69 (2)	0.995	0.01	52	54	56	10	68 (13)	67 (14)	62 (4)	0.992	0.01	54	55	58	21	61 (18)	65 (11)	62 (4)	0.993	0.01	55	51	50	23	62 (14)	69 (9)
carboxin1	Anilide	Fungicides	78 (6)	76 (3)	77 (1)	0.993	0.01	12	14	8	21	111 (3)	102 (3)	109 (1)	0.999	0.01	15	18	14	9	95 (3)	118 (3)	80 (9)	0.994	0.01	19	18	12	21	83 (5)	86 (11)	76 (13)	0.998	0.01	14	2	20	5	99 (6)	81 (1)	75 (11)	0.998	0.01	14	10	19	16	97 (12)	78 (10)
cerfentrazone-ethyl2	Triazolone	Herbicides	70 (4)	107 (8)	84 (2)	0.997	0.005	16	10	10	11	107 (2)	109 (2)	100 (8)	0.998	0.005	11	14	4	28	95 (8)	89 (7)	124 (3)	0.998	0.005	5	15	14	10	88 (6)	99 (3)	106 (4)	0.994	0.005	0	13	13	17	89 (5)	93 (3)	117 (7)	0.997	0.005	15	2	6	22	110 (2)	79 (5)
chinomethionate1	Quinoxaline	Fungicides	94 (2)	95 (2)	88 (4)	0.999	0.005	18	13	15	5	108 (4)	106 (1)	106 (2)	0.998	0.005	11	8	11	20	95 (14)	96 (7)	74 (2)	0.998	0.005	12	16	8	21	73 (13)	99 (4)	79 (4)	0.997	0.005	11	3	14	17	103 (9)	92 (2)	99 (3)	0.992	0.005	18	11	14	20	76 (5)	74 (7)
chlorantraniliprole1	Diamide	Insecticides	90 (5)	95 (7)	97 (4)	0.999	0.01	14	5	4	17	71 (5)	110 (8)	81 (3)	0.998	0.01	12	19	16	21	94 (8)	114 (10)	74 (7)	0.997	0.01	4	18	13	18	106 (6)	104 (6)	92 (9)	0.994	0.01	16	4	19	5	87 (2)	92 (3)	73 (7)	0.998	0.01	13	19	13	16	90 (3)	88 (8)
chlorbromuron2	Urea	Herbicides	97 (4)	94 (3)	92 (3)	0.999	0.005	19	11	11	17	86 (4)	101 (1)	106 (4)	0.999	0.005	18	19	12	15	74 (15)	92 (4)	70 (1)	0.998	0.005	17	13	19	19	81 (8)	95 (3)	93 (10)	0.991	0.005	17	10	14	8	74 (4)	92 (6)	75 (6)	0.994	0.005	13	12	14	22	73 (3)	79 (7)
chlordane cis1	Organochloride	Insecticides	79 (2)	74 (7)	78 (2)	0.994	0.01	7	8	15	5	78 (2)	79 (5)	74 (3)	0.998	0.01	10	16	11	24	106 (5)	75 (14)	84 (8)	0.991	0.01	18	17	16	17	72 (6)	95 (2)	76 (10)	0.994	0.01	16	16	9	6	84 (2)	73 (14)	81 (4)	0.993	0.01	16	4	14	21	77 (12)	74 (7)
chlordane trans1	Organochloride	Insecticides	87 (12)	85 (14)	81 (5)	0.991	0.01	17	7	14	8	70 (1)	74 (1)	79 (9)	0.999	0.01	21	15	19	25	105 (14)	113 (2)	83 (8)	0.997	0.01	5	9	20	22	76 (8)	78 (8)	89 (5)	0.995	0.01	12	3	13	10	87 (3)	108 (4)	71 (1)	0.998	0.01	10	16	15	22	89 (14)	72 (6)
chlorfenapyr1	Pyrrole	Insecticides	71 (10)	85 (6)	79 (7)	0.991	0.01	19	12	12	6	99 (7)	76 (7)	108 (11)	0.993	0.01	11	18	10	21	93 (10)	104 (2)	89 (11)	0.998	0.01	18	14	11	14	78 (16)	77 (2)	82 (2)	0.994	0.01	15	2	14	14	89 (12)	88 (2)	76 (6)	0.996	0.01	13	19	14	14	80 (7)	76 (2)
chlorfenson1	Bridged diphenyl	Acaricides	87 (2)	93 (3)	95 (4)	0.992	0.01	16	18	19	10	102 (6)	107 (7)	103 (9)	0.995	0.01	15	19	10	21	92 (13)	85 (2)	80 (8)	0.998	0.01	7	13	13	9	93 (1)	79 (3)	86 (2)	0.998	0.01	6	10	18	21	92 (12)	76 (2)	98 (8)	0.998	0.01	7	15	5	19	94 (4)	92 (3)
chlorfenvinphos1	Organophosphate	Insecticides	78 (3)	72 (7)	74 (3)	0.999	0.005	19	18	19	14	78 (4)	75 (6)	106 (2)	0.998	0.005	11	18	45	15	102 (12)	87 (8)	76 (10)	0.991	0.005	17	15	21	27	71 (3)	74 (9)	76 (10)	0.998	0.005	10	15	10	28	74 (15)	83 (4)	79 (4)	0.997	0.005	11	13	18	17	95 (11)	90 (2)
chlorfluazuron2	Urea	Insecticides	79 (8)	72 (6)	76 (4)	0.990	0.005	2	10	16	21	91 (4)	76 (4)	96 (11)	0.997	0.005	5	8	6	14	79 (12)	115 (4)	74 (2)	0.998	0.005	8	11	20	19	71 (2)	102 (4)	74 (2)	0.997	0.005	14	18	10	10	111 (10)	89 (7)	87 (3)	0.998	0.005	19	10	7	23	95 (12)	76 (6)
chloridazon2	Pyridazinone	Herbicides	100 (5)	79 (7)	89 (11)	0.991	0.005	3	5	8	28	85 (5)	85 (2)	102 (3)	0.998	0.005	10	14	19	17	81 (6)	82 (2)	89 (3)	0.995	0.005	10	15	20	20	76 (3)	113 (4)	89 (3)	0.998	0.005	17	13	17	11	95 (1)	76 (6)	76 (4)	0.995	0.005	14	18	11	25	81 (4)	86 (5)
chlorobenzilate1	Organochloride	Insecticides	105 (11)	81 (3)	90 (12)	0.991	0.01	13	19	12	10	70 (5)	75 (8)	79 (2)	0.996	0.01	10	18	18	23	111 (8)	86 (2)	85 (8)	0.998	0.01	15	14	19	19	70 (4)	85 (4)	85 (8)	0.994	0.01	13	11	14	6	97 (4)	70 (4)	85 (2)	0.994	0.01	18	1	5	31	81 (3)	85 (4)
chlorothalonil1	Chloronitrile	Fungicides	90 (4)	91 (8)	85 (3)	0.994	0.005	12	12	14	11	85 (5)	90 (12)	106 (1)	0.998	0.005	17	18	17	30	117 (7)	88 (1)	81 (4)	0.998	0.005	19	19	14	10	75 (2)	79 (1)	80 (1)	0.998	0.005	18	12	11	29	91 (6)	83 (7)	71 (5)	0.998	0.005	20	11	12	27	93 (4)	72 (13)
chlorotoluron2	Urea	Herbicides	93 (1)	90 (7)	99 (5)	0.995	0.005	16	13	9	6	89 (5)	75 (4)	110 (8)	0.993	0.005	19	13	16	19	99 (3)	70 (4)	71 (3)	0.997	0.005	19	13	12	14	88 (3)	76 (7)	90 (11)	0.995	0.005	11	19	18	13	74 (12)	88 (3)	88 (4)	0.998	0.005	18	14	9	16	85 (11)	83 (17)
chloroxuron2	Urea	Herbicides	93 (4)	99 (7)	91 (4)	0.999	0.005	19	11	12	29	91 (4)	89 (5)	90 (1)	0.993	0.005	11	17	11	20	73 (7)	74 (4)	93 (4)	0.998	0.005	13	10	9	21	73 (1)	96 (2)	73 (4)	0.998	0.005	15	11	13	5	103 (3)	89 (8)	103 (7)	0.997	0.005	14	12	12	17	78 (1)	90 (3)
chlorpropham1	Carbamate	Herbicides	77 (5)	71 (4)	76 (3)	0.991	0.005	14	4	11	13	105 (3)	92 (4)	89 (5)	0.998	0.005	1	11	5	19	75 (6)	74 (3)	85 (1)	0.998	0.005	10	17	14	17	74 (4)	81 (4)	98 (1)	0.996	0.005	10	11	6	8	87 (12)	84 (1)	85 (3)	0.998	0.005	12	15	10	26	96 (2)	89 (0)
chlorpyrifos1	Organophosphate	Insecticides	83 (2)	98 (7)	88 (7)	0.991	0.005	18	15	8	5	98 (3)	90 (14)	84 (1)	0.997	0.005	11	11	7	11	111 (14)	74 (4)	96 (2)	0.995	0.005	17	18	12	9	79 (5)	71 (3)	68 (4)	0.994	0.005	5	15	19	6	98 (13)	105 (11)	85 (4)	0.991	0.005	11	10	9	35	79 (4)	84 (2)
chlorpyrifos-methyl1	Organophosphate	Insecticides	79 (4)	77 (12)	71 (4)	0.992	0.005	17	19	6	8	90 (11)	105 (16)	79 (6)	0.992	0.005	19	15	3	7	71 (1)	87 (5)	79 (4)	0.994	0.005	14	11	15	18	90 (9)	87 (0)	90 (4)	0.997	0.005	9	8	17	4	71 (2)	90 (6)	86 (5)	0.997	0.005	19	14	19	23	76 (13)	81 (4)
chlorsulfuron2	Sulfonylurea	Herbicides	102 (7)	101 (2)	106 (3)	0.998	0.005	11	18	3	6	103 (3)	89 (1)	94 (3)	0.993	0.005	1	18	16	10	76 (6)	80 (10)	76 (13)	0.994	0.005	10	14	14	23	115 (13)	94 (3)	99 (5)	0.998	0.005	13	16	18	14	87 (2)	108 (2)	63 (3)	0.998	0.005	9	14	12	10	69 (4)	61 (4)
chlorthal-dimethyl1	Benzenedicarboxylic	Herbicides	105 (2)	106 (5)	85 (6)	0.992	0.005	13	19	17	4	98 (8)	71 (1)	93 (4)	0.998	0.005	17	15	11	7	98 (8)	92 (1)	106 (4)	0.994	0.005	9	17	11	11	78 (8)	79 (6)	75 (2)	0.993	0.005	19	7	16	10	84 (4)	88 (8)	80 (4)	0.998	0.005	13	9	17	9	106 (14)	101 (4)
chlozolinate1	Dicarboximide	Fungicides	71 (5)	115 (6)	83 (3)	0.993	0.005	12	18	19	14	79 (11)	74 (1)	79 (6)	0.998	0.005	11	14	12	9	79 (4)	82 (5)	98 (13)	0.994	0.005	16	14	16	20	94 (2)	83 (2)	86 (4)	0.998	0.005	19	8	15	22	84 (2)	98 (9)	95 (4)	0.991	0.005	10	13	8	18	79 (4)	79 (1)
chromafenozide2	Bisacylhydrazine	Insecticides	110 (11)	107 (10)	72 (7)	0.991	0.005	16	11	13	10	103 (3)	89 (3)	100 (7)	0.990	0.005	13	12	16	6	87 (3)	96 (6)	107 (4)	0.998	0.005	13	16	19	13	92 (4)	79 (4)	75 (11)	0.998	0.005	17	13	13	13	87 (3)	97 (4)	111 (3)	0.998	0.005	15	15	4	23	82 (9)	99 (7)
cinosulfuron2	Sulfonylurea	Herbicides	103 (7)	107 (1)	101 (6)	0.990	0.005	11	14	10	21	85 (9)	78 (2)	103 (14)	0.997	0.005	8	8	15	22	84 (5)	88 (3)	79 (2)	0.999	0.005	14	8	14	16	78 (7)	76 (7)	117 (7)	0.998	0.005	15	19	16	22	89 (2)	117 (3)	107 (2)	0.995	0.005	17	15	14	9	93 (10)	78 (6)
clethodim2	Neonicotinoid	Herbicides	98 (5)	110 (17)	86 (3)	0.998	0.005	12	15	11	18	99 (11)	82 (5)	105 (3)	0.993	0.005	9	9	5	20	102 (12)	88 (2)	90 (6)	0.995	0.005	15	11	17	9	76 (12)	70 (8)	99 (3)	0.991	0.005	19	12	16	22	92 (2)	70 (3)	108 (4)	0.998	0.005	15	18	16	15	76 (6)	77 (3)
clodinafop-propargyl2	Aryloxyphenoxypropionate	Herbicides	103 (4)	103 (12)	109 (9)	0.990	0.005	-18	-10	-7	21	96 (13)	82 (3)	98 (7)	0.997	0.005	-12	-13	-14	11	100 (8)	97 (2)	108 (2)	0.991	0.005	-14	-13	-3	15	80 (2)	77 (3)	73 (7)	0.998	0.005	-14	-15	-8	26	84 (10)	88 (2)	71 (5)	0.998	0.005	-18	-10	-8	15	76 (10)	96 (2)
clofentezine2	Tetrazine	Acaricides	99 (1)	108 (11)	93 (4)	0.990	0.005	61	51	56	25	98 (5)	107 (4)	108 (4)	0.993	0.005	48	32	57	20	71 (13)	94 (2)	98 (8)	0.998	0.005	49	39	35	15	80 (4)	105 (3)	75 (6)	0.996	0.005	36	38	41	20	91 (10)	82 (7)	86 (4)	0.997	0.005	35	50	34	11	86 (18)	115 (5)
clomazone1	Isoxazolidinone	Herbicides	109 (6)	108 (4)	119 (7)	0.997	0.005	8	3	4	23	103 (4)	108 (2)	105 (9)	0.995	0.005	18	5	6	21	105 (9)	92 (4)	98 (9)	0.990	0.005	13	4	14	11	79 (4)	94 (5)	81 (5)	0.999	0.005	13	17	16	23	95 (15)	91 (3)	94 (10)	0.998	0.005	12	10	2	6	89 (5)	98 (4)
cloquintocet meksylowy2	Organochloride	Herbicides	71 (8)	78 (14)	75 (2)	0.992	0.005	15	17	9	36	70 (11)	79 (11)	79 (3)	0.992	0.005	19	4	9	7	72 (7)	98 (7)	97 (4)	0.992	0.005	17	12	12	16	84 (7)	71 (2)	71 (1)	0.999	0.005	12	11	14	21	97 (4)	72 (7)	105 (5)	0.991	0.005	11	5	14	16	82 (2)	94 (6)
clothianidin2	Neonicotinoid	Insecticides	78 (4)	85 (5)	109 (11)	0.994	0.005	15	14	14	15	91 (7)	97 (3)	96 (9)	0.994	0.005	18	16	19	18	113 (2)	76 (12)	117 (3)	0.995	0.005	16	18	15	16	73 (5)	110 (8)	76 (6)	0.999	0.005	13	19	15	16	91 (6)	87 (14)	99 (7)	0.998	0.005	11	17	18	17	86 (2)	94 (2)
coumaphos2	Organophosphate	Insecticides	83 (4)	71 (2)	79 (3)	0.998	0.005	10	14	17	35	84 (4)	115 (5)	116 (5)	0.992	0.005	8	13	13	21	80 (9)	80 (2)	70 (3)	0.993	0.005	16	13	8	17	96 (4)	109 (3)	98 (8)	0.994	0.005	18	14	19	20	64 (2)	98 (6)	102 (6)	0.995	0.005	16	14	10	31	82 (4)	104 (5)
crimidine2	Pryimidinamine	Insecticides	69 (2)	65 (11)	61 (15)	0.995	0.005	11	12	17	18	69 (5)	68 (2)	70 (7)	0.997	0.005	18	15	12	12	65 (13)	68 (4)	67 (2)	0.991	0.005	16	6	8	31	65 (14)	68 (3)	71 (4)	0.993	0.005	10	9	13	6	65 (13)	68 (8)	66 (4)	0.994	0.005	12	3	13	10	64 (18)	66 (10)
cyanazine1	Triazine	Herbicides	102 (5)	96 (7)	113 (2)	0.999	0.005	19	4	12	15	84 (2)	76 (4)	73 (10)	0.997	0.005	8	11	7	20	74 (2)	79 (4)	82 (7)	0.994	0.005	14	16	13	10	89 (1)	84 (7)	87 (3)	0.998	0.005	12	14	17	20	76 (11)	83 (4)	91 (4)	0.994	0.005	15	17	16	7	92 (4)	117 (7)
cyantraniliprole2	Diamide	Insecticides	103 (15)	110 (4)	117 (1)	0.992	0.005	13	14	16	15	87 (2)	75 (3)	88 (3)	0.997	0.005	5	11	8	28	74 (7)	84 (7)	91 (3)	0.998	0.005	20	16	10	7	72 (7)	99 (5)	98 (4)	0.996	0.005	17	12	19	17	97 (3)	102 (3)	85 (5)	0.994	0.005	13	8	11	27	103 (1)	90 (7)
cyazofamid2	Imidazole	Fungicides	92 (17)	95 (1)	109 (8)	0.991	0.005	-25	-21	-21	17	76 (4)	98 (7)	78 (10)	0.993	0.005	-37	-26	-31	20	70 (15)	73 (5)	72 (7)	0.993	0.005	-46	-44	-46	27	87 (14)	85 (2)	94 (6)	0.998	0.005	-44	-46	-41	16	85 (9)	78 (5)	70 (5)	0.994	0.005	-48	-39	-32	29	83 (2)	109 (7)
cycloxydim2	Cyclohexanedione	Herbicides	72 (0)	79 (2)	85 (1)	0.995	0.005	13	18	4	13	81 (14)	97 (14)	79 (8)	0.992	0.005	1	13	8	21	84 (8)	96 (4)	87 (14)	0.993	0.005	19	17	16	29	98 (6)	86 (4)	94 (2)	0.996	0.005	15	11	10	17	89 (9)	93 (2)	85 (5)	0.998	0.005	15	18	11	14	115 (4)	84 (7)
cycluron2	Urea	Herbicides	107 (2)	102 (4)	95 (5)	0.998	0.005	13	18	13	15	94 (7)	100 (6)	78 (4)	0.997	0.005	16	18	13	15	83 (8)	96 (7)	98 (6)	0.998	0.005	18	11	11	14	89 (8)	85 (11)	81 (5)	0.995	0.005	12	14	10	22	71 (4)	82 (8)	89 (5)	0.999	0.005	14	11	5	12	91 (3)	115 (7)
cyflufenamid1	Amide	Fungicides	100 (4)	93 (3)	95 (1)	0.994	0.01	6	17	19	14	72 (8)	88 (8)	73 (4)	0.997	0.01	18	12	14	24	89 (11)	79 (6)	89 (8)	0.996	0.01	15	14	14	12	83 (4)	91 (3)	87 (10)	0.991	0.01	13	10	14	22	98 (8)	85 (3)	101 (4)	0.995	0.01	12	15	14	11	102 (4)	85 (6)
cyfluthrin1	Pyrethroid	Insecticides	99 (4)	86 (4)	92 (2)	0.999	0.01	38	36	30	20	72 (11)	73 (4)	79 (2)	0.997	0.01	19	18	16	25	90 (8)	76 (7)	83 (4)	0.998	0.01	12	17	13	11	102 (3)	87 (9)	78 (8)	0.993	0.01	10	17	16	27	88 (1)	100 (7)	105 (3)	0.991	0.01	18	18	15	12	81 (5)	70 (5)
cymoxanil2	Cyanoacetamide oxime	Fungicides	77 (13)	79 (5)	76 (4)	0.999	0.005	12	13	19	14	96 (8)	74 (3)	92 (5)	0.995	0.005	4	13	5	11	77 (5)	80 (9)	102 (3)	0.997	0.005	13	13	9	12	78 (5)	101 (4)	90 (7)	0.999	0.005	12	15	7	10	94 (10)	78 (6)	88 (3)	0.998	0.005	13	10	18	31	106 (8)	109 (2)
cypermethrin1	Pyrethroid	Insecticides	80 (10)	85 (8)	96 (4)	0.998	0.005	19	13	19	14	103 (7)	74 (5)	83 (8)	0.998	0.005	10	19	8	16	100 (7)	77 (11)	78 (5)	0.998	0.005	13	11	14	31	93 (2)	79 (4)	86 (4)	0.997	0.005	13	8	19	8	105 (5)	86 (7)	90 (11)	0.995	0.005	15	18	6	15	105 (6)	109 (4)
cyphenothrin1	Pyrethroid	Insecticides	103 (4)	108 (6)	105 (4)	0.998	0.005	17	13	12	20	88 (12)	70 (1)	86 (5)	0.997	0.005	8	14	4	20	102 (3)	81 (4)	87 (4)	0.993	0.005	17	11	6	11	72 (18)	72 (9)	72 (4)	0.990	0.005	21	14	9	27	99 (3)	98 (3)	105 (7)	0.990	0.005	12	10	2	28	102 (4)	110 (7)
cyprazine2	Triazine	Herbicides	102 (4)	96 (6)	106 (10)	0.999	0.005	16	18	19	21	100 (4)	79 (5)	73 (3)	0.998	0.005	13	8	17	13	100 (4)	101 (8)	104 (5)	0.998	0.005	11	10	19	10	85 (3)	93 (10)	81 (5)	0.994	0.005	8	14	18	18	72 (5)	85 (8)	97 (4)	0.991	0.005	16	14	12	22	101 (1)	110 (1)
cyproconazole1	Triazole	Fungicides	106 (4)	109 (4)	105 (4)	0.999	0.005	14	8	18	18	75 (9)	84 (1)	80 (4)	0.994	0.005	15	13	12	15	89 (4)	86 (1)	96 (8)	0.998	0.005	15	17	18	16	100 (7)	86 (10)	86 (8)	0.991	0.005	18	9	16	20	82 (13)	86 (7)	92 (1)	0.994	0.005	13	10	16	13	108 (4)	109 (7)
cyprodinil1	Anilinopyrimidine	Fungicides	109 (7)	106 (1)	116 (5)	0.992	0.005	17	17	15	23	92 (4)	73 (2)	95 (4)	0.998	0.005	18	4	5	22	71 (4)	78 (4)	88 (6)	0.991	0.005	4	14	14	9	97 (2)	86 (9)	95 (3)	0.992	0.005	9	15	7	22	85 (9)	87 (7)	68 (5)	0.995	0.005	15	15	11	15	75 (13)	78 (6)
dazomet2	Carbamate	Insecticides	106 (12)	101 (4)	102 (2)	0.998	0.005	12	12	11	22	73 (10)	90 (4)	81 (3)	0.995	0.005	12	18	9	23	94 (12)	98 (10)	90 (3)	0.997	0.005	10	16	18	10	94 (7)	72 (9)	99 (2)	0.998	0.005	6	12	13	20	98 (12)	95 (6)	116 (7)	0.997	0.005	11	9	16	22	75 (5)	75 (7)
deltamethrin1	Pyrethroid	Insecticides	73 (12)	73 (13)	78 (5)	0.998	0.005	18	13	12	14	71 (5)	88 (7)	87 (2)	0.998	0.005	1	2	7	10	86 (3)	98 (5)	73 (3)	0.997	0.005	18	15	18	9	79 (7)	78 (3)	89 (6)	0.993	0.005	13	11	16	20	93 (10)	96 (4)	109 (2)	0.996	0.005	11	8	7	23	80 (10)	70 (5)
demeton-S2	Organophosphate	Insecticides	81 (3)	86 (5)	78 (2)	0.999	0.005	12	15	13	25	91 (1)	86 (3)	88 (4)	0.997	0.005	14	12	17	7	108 (12)	94 (3)	97 (2)	0.997	0.005	13	14	15	7	76 (4)	74 (7)	74 (4)	0.999	0.005	9	11	18	21	77 (10)	85 (12)	95 (6)	0.993	0.005	13	9	13	22	81 (1)	75 (4)
demeton-S-methyl sulfone2	Organophosphate	Insecticides	76 (4)	73 (3)	81 (3)	0.997	0.005	9	12	19	22	98 (5)	96 (7)	71 (5)	0.998	0.005	12	12	18	10	78 (6)	91 (8)	89 (2)	0.994	0.005	10	16	19	20	106 (9)	113 (3)	90 (3)	0.999	0.005	17	2	4	20	86 (5)	71 (5)	84 (1)	0.998	0.005	19	15	12	14	97 (13)	90 (3)
demeton-S-methyl2	Organophosphate	Insecticides	104 (3)	120 (4)	106 (4)	0.992	0.005	10	12	28	25	90 (3)	93 (14)	92 (6)	0.994	0.005	12	13	11	15	94 (2)	95 (4)	80 (7)	0.995	0.005	16	17	14	19	98 (9)	112 (3)	103 (3)	0.997	0.005	5	12	11	25	77 (8)	68 (4)	106 (8)	0.990	0.005	16	15	11	22	96 (5)	72 (5)
desmedipham2	Carbamate	Herbicides	99 (9)	95 (4)	104 (3)	0.994	0.005	11	13	13	20	84 (5)	84 (6)	70 (4)	0.998	0.005	10	13	42	28	90 (5)	109 (4)	74 (4)	0.994	0.005	14	13	15	9	98 (5)	100 (4)	97 (2)	0.991	0.005	2	16	9	22	89 (11)	84 (7)	87 (3)	0.998	0.005	12	14	17	20	71 (6)	72 (3)
diafenthiuron2	Urea	Insecticides	108 (11)	111 (3)	99 (9)	0.998	0.005	13	10	11	18	97 (3)	106 (8)	119 (10)	0.998	0.005	13	12	19	22	85 (6)	87 (3)	95 (1)	0.998	0.005	14	18	23	9	95 (3)	89 (4)	89 (2)	0.990	0.005	14	18	15	27	87 (6)	101 (3)	74 (2)	0.991	0.005	19	16	16	23	73 (3)	85 (7)
diazinon1	Organophosphate	Insecticides	83 (9)	107 (2)	108 (11)	0.991	0.005	12	13	14	18	105 (9)	94 (4)	90 (6)	0.995	0.005	11	37	12	13	83 (3)	91 (9)	95 (2)	0.998	0.005	12	15	12	19	91 (9)	71 (4)	80 (7)	0.995	0.005	10	7	8	8	98 (6)	86 (4)	94 (2)	0.998	0.005	11	10	15	17	97 (12)	114 (3)
dichlobenil1	Benzonitrile	Herbicides	78 (8)	70 (4)	76 (4)	0.998	0.005	17	15	19	23	71 (4)	113 (3)	95 (5)	0.998	0.005	12	12	17	15	72 (7)	71 (4)	81 (4)	0.997	0.005	12	7	11	11	79 (2)	94 (2)	84 (4)	0.992	0.005	15	13	11	7	89 (8)	85 (11)	104 (5)	0.998	0.005	18	10	13	22	110 (12)	103 (3)
dichlofluanid1	Sulfamide	Fungicides	85 (4)	109 (11)	89 (11)	0.994	0.005	11	18	12	16	73 (10)	86 (5)	86 (2)	0.994	0.005	19	18	11	22	71 (6)	97 (10)	71 (3)	0.999	0.005	15	6	13	17	113 (2)	86 (3)	95 (1)	0.997	0.005	19	14	8	5	83 (4)	91 (3)	87 (10)	0.998	0.005	10	14	13	22	70 (12)	77 (10)
dichlorvos1	Organophosphate	Insecticides	100 (18)	78 (9)	90 (12)	0.997	0.005	16	19	17	19	76 (12)	79 (3)	76 (10)	0.998	0.005	14	12	13	14	86 (3)	106 (14)	93 (4)	0.990	0.005	10	6	15	14	86 (14)	108 (2)	95 (2)	0.998	0.005	18	18	16	20	92 (3)	87 (9)	78 (8)	0.991	0.005	17	16	10	27	93 (2)	92 (17)
diclobutrazol2	Conazole	Fungicides	84 (12)	107 (2)	85 (3)	0.996	0.005	19	19	8	20	98 (10)	83 (2)	96 (8)	0.998	0.005	13	17	19	15	109 (9)	109 (11)	85 (1)	0.999	0.005	11	14	16	4	99 (3)	78 (6)	81 (4)	0.994	0.005	18	18	14	22	78 (5)	101 (4)	90 (7)	0.998	0.005	15	7	7	10	81 (10)	118 (10)
diclofop-methyl1	Aryloxyphenoxypropionate	Herbicides	71 (15)	88 (3)	99 (5)	0.991	0.005	15	13	14	19	73 (5)	74 (8)	78 (6)	0.997	0.005	19	11	19	27	93 (4)	113 (11)	96 (2)	0.996	0.005	11	18	17	28	102 (10)	94 (2)	71 (3)	0.996	0.005	15	10	2	21	93 (2)	79 (4)	86 (4)	0.995	0.005	14	19	13	8	71 (13)	71 (1)
dicloran1	Nitroaniline	Fungicides	86 (6)	96 (2)	91 (4)	0.994	0.005	12	12	14	17	107 (4)	109 (3)	88 (8)	0.998	0.005	10	14	19	14	81 (14)	77 (3)	69 (4)	0.998	0.005	15	9	13	12	98 (1)	90 (5)	93 (4)	0.992	0.005	13	10	6	16	82 (11)	72 (9)	72 (4)	0.998	0.005	14	7	11	19	79 (5)	72 (5)
dicofol1	Organochloride	Acaricides	83 (9)	86 (8)	66 (3)	0.998	0.005	11	18	12	20	78 (4)	73 (7)	71 (4)	0.991	0.005	14	19	17	15	81 (18)	89 (9)	86 (13)	0.996	0.005	12	11	16	10	72 (7)	97 (4)	85 (1)	0.996	0.005	17	7	17	14	85 (3)	93 (10)	81 (5)	0.991	0.005	5	12	8	18	74 (7)	72 (8)
dicrotophos1	Organophosphate	Insecticides	91 (8)	83 (3)	88 (7)	0.997	0.005	12	17	13	19	90 (2)	78 (6)	81 (8)	0.998	0.005	17	11	10	24	75 (9)	93 (4)	93 (7)	0.991	0.005	18	12	13	15	75 (6)	79 (2)	96 (2)	0.996	0.005	13	8	13	17	100 (7)	86 (10)	86 (8)	0.998	0.005	9	16	4	20	79 (2)	89 (5)
didecyldimethylammonium chloride (DDAC)2	Quaternary ammonium compound	Fungicides	74 (6)	74 (5)	61 (3)	0.991	0.005	19	18	9	19	88 (2)	89 (7)	99 (6)	0.995	0.005	13	19	18	17	92 (14)	95 (5)	97 (3)	0.999	0.005	14	17	14	21	80 (6)	102 (2)	79 (4)	0.994	0.005	15	17	18	16	78 (6)	89 (5)	89 (6)	0.994	0.005	12	11	13	18	80 (7)	96 (7)
dieldrin1	Organochloride	Insecticides	94 (12)	90 (5)	95 (1)	0.992	0.01	16	19	14	19	95 (4)	71 (3)	89 (5)	0.997	0.01	11	57	47	23	73 (10)	76 (2)	78 (8)	0.999	0.01	16	9	12	9	76 (11)	71 (10)	76 (13)	0.995	0.01	12	17	14	21	86 (7)	82 (2)	85 (6)	0.996	0.01	11	8	2	34	74 (4)	78 (7)
diethofencarb2	Carbamate	Fungicides	104 (5)	106 (13)	92 (2)	0.995	0.005	16	6	18	19	81 (0)	100 (2)	103 (9)	0.997	0.005	14	10	10	16	71 (5)	76 (3)	97 (7)	0.999	0.005	13	18	12	7	73 (3)	87 (2)	106 (4)	0.991	0.005	16	10	18	20	98 (13)	84 (3)	102 (4)	0.992	0.005	6	15	17	25	75 (1)	90 (5)
diethyltoluamide (DEET)1	Unclassified	Insecticides	78 (5)	88 (10)	76 (4)	0.995	0.005	8	13	10	17	70 (3)	93 (3)	103 (3)	0.998	0.005	5	18	18	17	91 (1)	100 (18)	71 (7)	0.998	0.005	9	19	17	21	82 (9)	78 (3)	105 (2)	0.990	0.005	13	18	11	27	85 (8)	88 (2)	101 (1)	0.996	0.005	13	13	5	25	83 (3)	96 (8)
difenoconazole1	Triazole	Fungicides	89 (5)	85 (6)	96 (4)	0.998	0.005	11	17	13	5	96 (6)	92 (13)	76 (11)	0.997	0.005	16	10	13	16	98 (5)	71 (3)	85 (6)	0.998	0.005	2	10	14	5	76 (9)	79 (8)	71 (5)	0.994	0.005	11	2	15	19	106 (7)	104 (16)	101 (4)	0.996	0.005	17	16	8	26	84 (2)	74 (3)
difenoxuron2	Phenylurea	Herbicides	76 (2)	83 (3)	86 (5)	0.997	0.005	12	8	6	12	79 (4)	70 (2)	97 (3)	0.998	0.005	11	17	15	18	90 (3)	95 (4)	96 (4)	0.999	0.005	16	10	5	17	90 (7)	97 (4)	111 (3)	0.996	0.005	16	7	10	17	87 (7)	102 (2)	90 (7)	0.994	0.005	16	17	10	16	98 (2)	90 (9)
diflubenzuron2	Benzoylphenylurea	Insecticides	72 (4)	72 (7)	71 (6)	0.998	0.01	15	17	11	12	94 (9)	86 (6)	85 (9)	0.991	0.01	14	18	12	15	84 (5)	88 (1)	78 (7)	0.994	0.01	45	41	45	17	79 (6)	117 (3)	107 (2)	0.997	0.01	15	13	15	22	72 (3)	76 (4)	76 (5)	0.995	0.01	13	14	18	21	109 (2)	105 (2)
diflufenican (DFF)1	Carboxamide	Herbicides	74 (8)	71 (6)	73 (3)	0.999	0.005	12	12	11	8	96 (9)	93 (6)	89 (9)	0.998	0.005	18	14	15	9	97 (3)	91 (6)	93 (12)	0.998	0.005	11	13	7	5	100 (7)	70 (3)	108 (4)	0.997	0.005	4	12	6	21	98 (8)	108 (11)	94 (3)	0.991	0.005	12	15	16	22	87 (1)	99 (12)
dimefuron2	Oxadiazolone	Herbicides	88 (3)	86 (3)	97 (2)	0.998	0.005	14	16	11	7	96 (3)	63 (2)	71 (4)	0.995	0.005	10	15	13	8	105 (9)	96 (7)	85 (2)	0.997	0.005	12	11	13	8	87 (3)	92 (3)	75 (9)	0.990	0.005	4	3	9	19	88 (1)	103 (9)	86 (4)	0.990	0.005	13	13	9	22	79 (3)	79 (5)
dimethachlor1	Chloroacetamide	Herbicides	83 (13)	109 (9)	110 (2)	0.998	0.005	15	17	5	5	96 (3)	90 (4)	98 (8)	0.994	0.005	12	11	16	19	71 (4)	116 (4)	88 (2)	0.999	0.005	6	13	16	6	104 (5)	100 (2)	108 (3)	0.998	0.005	11	16	9	32	86 (10)	106 (2)	89 (11)	0.994	0.005	20	16	42	23	111 (5)	81 (4)
dimethenamid-P1	Chloroacetamide	Herbicides	72 (7)	93 (4)	94 (2)	0.992	0.005	12	18	14	20	100 (3)	99 (5)	88 (1)	0.994	0.005	17	15	7	13	73 (10)	74 (4)	79 (2)	0.998	0.005	12	17	14	10	91 (3)	95 (1)	73 (6)	0.994	0.005	20	17	16	15	85 (2)	96 (11)	111 (4)	0.996	0.005	13	15	13	20	99 (11)	111 (2)
dimethoate1	Organophosphate	Insecticides	88 (16)	81 (4)	87 (2)	0.990	0.005	16	10	15	22	116 (4)	78 (4)	94 (2)	0.991	0.005	11	13	16	14	86 (12)	86 (3)	99 (5)	0.998	0.005	16	6	12	14	106 (7)	100 (8)	102 (2)	0.998	0.005	13	11	6	26	110 (3)	102 (3)	102 (7)	0.997	0.005	2	16	15	22	71 (2)	117 (9)
dimethomorph1	Morpholine	Fungicides	76 (6)	76 (8)	64 (7)	0.990	0.005	10	13	18	21	78 (4)	93 (4)	90 (5)	0.998	0.005	14	16	16	20	98 (10)	72 (4)	95 (2)	0.998	0.005	11	5	3	21	76 (16)	79 (10)	80 (5)	0.995	0.005	18	15	14	14	95 (3)	109 (2)	110 (4)	0.997	0.005	7	18	11	21	95 (2)	89 (4)
dimethylaminosulfanilide (DMSA)2	Unclassified	Fungicides	108 (7)	86 (1)	109 (7)	0.992	0.01	10	5	6	16	86 (18)	115 (5)	97 (4)	0.993	0.01	15	7	21	16	73 (5)	118 (6)	71 (7)	0.999	0.01	19	16	15	28	70 (4)	104 (6)	81 (4)	0.998	0.01	14	14	17	15	76 (11)	106 (1)	109 (11)	0.990	0.01	13	14	9	27	109 (4)	101 (15)
dimoxystrobin1	Strobilurin	Fungicides	78 (9)	88 (9)	96 (4)	0.994	0.005	8	10	2	14	72 (2)	76 (2)	79 (2)	0.993	0.005	11	22	12	10	106 (14)	98 (2)	71 (5)	0.998	0.005	16	11	11	23	105 (2)	93 (8)	101 (3)	0.991	0.005	17	14	13	27	114 (6)	110 (8)	78 (9)	0.998	0.005	12	18	14	25	105 (7)	119 (4)
diniconazole1	Triazole	Fungicides	73 (4)	96 (3)	106 (9)	0.994	0.005	11	15	13	17	76 (2)	76 (3)	102 (2)	0.994	0.005	14	18	19	8	85 (6)	82 (7)	86 (4)	0.999	0.005	15	18	15	16	78 (3)	79 (12)	89 (7)	0.998	0.005	11	9	21	14	88 (3)	70 (1)	107 (2)	0.994	0.005	11	12	19	16	93 (12)	118 (8)
dinotefuran2	Neonicotinoid	Insecticides	75 (3)	79 (3)	98 (9)	0.997	0.005	15	17	14	16	76 (3)	100 (12)	71 (10)	0.997	0.005	4	16	12	8	83 (3)	91 (3)	94 (10)	0.993	0.005	8	4	14	22	105 (9)	81 (2)	109 (3)	0.995	0.005	17	12	14	15	121 (4)	79 (5)	88 (3)	0.998	0.005	18	10	18	10	79 (2)	89 (1)
dioxacarb2	Carbamate	Insecticides	88 (3)	99 (3)	76 (5)	0.998	0.005	13	8	3	16	96 (2)	71 (3)	87 (2)	0.994	0.005	16	12	12	11	72 (7)	72 (7)	105 (5)	0.995	0.005	14	13	11	20	80 (7)	101 (3)	78 (2)	0.996	0.005	19	14	8	24	76 (4)	74 (1)	96 (2)	0.995	0.005	4	19	13	16	82 (2)	78 (5)
diphenylamine1	Amide	Fungicides	91 (4)	94 (4)	75 (3)	0.994	0.005	17	12	10	7	100 (6)	95 (4)	68 (3)	0.996	0.005	16	19	11	23	81 (6)	87 (14)	99 (7)	0.998	0.005	18	11	14	16	108 (14)	101 (4)	106 (5)	0.999	0.005	18	16	7	17	76 (4)	76 (7)	86 (8)	0.998	0.005	18	10	11	20	92 (9)	99 (10)
disulfoton sulfone2	Organophosphate	Insecticides	70 (4)	95 (4)	71 (9)	0.998	0.01	10	7	19	6	97 (4)	88 (1)	90 (5)	0.997	0.01	16	13	16	17	86 (3)	98 (6)	102 (6)	0.997	0.01	16	14	15	22	102 (11)	79 (3)	115 (6)	0.994	0.01	18	8	6	23	79 (2)	87 (7)	73 (3)	0.991	0.01	11	15	11	15	87 (7)	90 (13)
disulfoton sulfoxide2	Organophosphate	Insecticides	78 (4)	75 (4)	95 (1)	0.998	0.005	16	10	5	4	115 (10)	91 (6)	96 (4)	0.990	0.005	12	12	13	18	109 (9)	89 (8)	78 (4)	0.998	0.005	10	10	14	21	86 (8)	109 (4)	107 (10)	0.998	0.005	8	19	6	16	96 (2)	75 (6)	95 (6)	0.998	0.005	15	16	17	17	113 (2)	92 (2)
disulfoton2	Organophosphate	Insecticides	94 (8)	98 (2)	92 (2)	0.991	0.005	12	12	13	15	75 (2)	96 (7)	70 (3)	0.991	0.005	13	16	16	21	93 (4)	83 (4)	91 (4)	0.996	0.005	19	4	17	22	71 ()	86 (1)	77 (1)	0.998	0.005	17	5	13	14	85 (3)	76 (4)	74 (5)	0.995	0.005	10	15	11	25	78 (5)	114 (13)
diuron2	Phenylurea	Herbicides	95 (7)	82 (2)	76 (4)	0.992	0.005	14	15	12	4	93 (8)	104 (4)	71 (2)	0.997	0.005	10	16	18	24	81 (4)	102 (3)	85 (5)	0.998	0.005	10	10	16	24	93 (3)	98 (10)	110 (17)	0.991	0.005	17	11	18	17	76 (2)	85 (2)	90 (5)	0.996	0.005	4	13	8	14	102 (2)	109 (11)
dodemorph1	Morpholine	Fungicides	98 (1)	76 (4)	70 (10)	0.994	0.01	15	9	18	13	79 (1)	86 (3)	70 (19)	0.998	0.01	1	21	19	26	71 (8)	78 (5)	70 (5)	0.993	0.01	15	10	19	16	102 (5)	95 (11)	73 (12)	0.997	0.01	10	10	14	18	96 (2)	74 (1)	115 (7)	0.999	0.01	11	15	5	15	117 (1)	98 (3)
dodine2	Guanidine	Fungicides	72 (7)	96 (4)	101 (4)	0.999	0.005	14	10	19	14	93 (11)	72 (4)	79 (11)	0.997	0.005	14	10	13	25	86 (1)	93 (2)	85 (5)	0.993	0.005	16	16	15	22	90 (12)	88 (7)	70 (11)	0.997	0.005	16	14	15	21	109 (4)	106 (5)	102 (3)	0.994	0.005	10	12	19	15	109 (8)	99 (5)
doramectin2	Micro-organism	Insecticides	75 (6)	85 (6)	85 (8)	0.995	0.005	6	16	16	20	101 (4)	118 (6)	109 (3)	0.998	0.005	15	4	14	27	88 (9)	72 (8)	89 (5)	0.998	0.005	15	16	18	20	70 (8)	75 (4)	79 (2)	0.997	0.005	18	8	15	18	105 (5)	105 (4)	79 (6)	0.998	0.005	16	11	18	13	85 (1)	70 (10)
emamectin B1a2	Micro-organism	Insecticides	70 (6)	83 (3)	86 (7)	0.999	0.005	19	14	16	16	103 (1)	108 (4)	64 (14)	0.994	0.005	2	4	5	20	96 (3)	105 (3)	101 (4)	0.997	0.005	3	11	10	15	106 (3)	100 (5)	106 (10)	0.994	0.005	16	15	14	2	80 (10)	93 (10)	74 (3)	0.998	0.005	18	11	19	15	75 (5)	71 (4)
emamectin B1b2	Micro-organism	Insecticides	83 (3)	81 (6)	85 (6)	0.991	0.005	14	17	18	8	104 (4)	104 (2)	103 (2)	0.998	0.005	15	13	12	24	109 (3)	100 (7)	105 (3)	0.992	0.005	11	12	12	28	79 (7)	87 (1)	105 (3)	0.995	0.005	16	13	17	6	81 (1)	92 (13)	93 (4)	0.991	0.005	11	13	12	28	95 (1)	85 (8)
endosulfan-sulphate1	Organochloride	Insecticides	82 (9)	86 (3)	76 (4)	0.999	0.005	18	3	12	8	79 (5)	88 (9)	117 (1)	0.995	0.005	4	15	2	22	99 (3)	78 (6)	108 (3)	0.998	0.005	12	16	15	22	73 (6)	68 (3)	109 (11)	0.994	0.005	18	10	13	5	82 (8)	102 (2)	96 (5)	0.997	0.005	13	11	11	22	92 (2)	76 (7)
endrin1	Organochloride	Insecticides	76 (9)	109 (9)	85 (2)	0.999	0.01	18	13	15	11	104 (2)	114 (6)	109 (8)	0.994	0.01	1	4	4	27	94 (4)	86 (7)	90 (11)	0.994	0.01	13	16	8	13	84 (4)	65 (4)	95 (4)	0.998	0.01	14	12	10	7	75 (16)	79 (2)	79 (7)	0.997	0.01	15	7	14	13	76 (4)	87 (7)
EPN1	Organophosphate	Insecticides	89 (4)	93 (4)	71 (5)	0.998	0.005	15	9	18	23	87 (2)	105 (7)	85 (1)	0.999	0.005	17	16	15	27	95 (4)	98 (3)	105 (7)	0.993	0.005	13	9	15	15	113 (7)	106 (12)	95 (3)	0.994	0.005	16	6	13	20	81 (6)	81 (6)	85 (4)	0.997	0.005	13	13	15	15	96 (4)	75 (6)
epoxiconazole1	Triazole	Fungicides	85 (8)	81 (4)	68 (4)	0.990	0.005	19	2	4	7	106 (4)	117 (7)	95 (5)	0.998	0.005	11	13	12	18	75 (4)	85 (8)	97 (4)	0.998	0.005	21	14	19	22	102 (3)	71 (2)	95 (8)	0.998	0.005	13	10	11	29	73 (3)	111 (8)	74 (3)	0.994	0.005	4	16	18	22	105 (4)	76 (4)
eprinomectin B1a2	Micro-organism	Insecticides	80 (1)	71 (8)	83 (7)	0.999	0.005	20	12	16	10	71 (14)	70 (7)	75 (1)	0.999	0.005	18	15	6	21	98 (2)	66 (7)	92 (1)	0.996	0.005	11	19	16	14	109 (8)	94 (8)	95 (4)	0.998	0.005	13	10	19	22	85 (8)	75 (4)	81 (1)	0.995	0.005	11	10	9	27	116 (10)	85 (2)
esfenvalerate1	Pyrethroid	Insecticides	70 (11)	86 (1)	98 (5)	0.999	0.01	15	10	11	7	94 (7)	109 (7)	92 (2)	0.994	0.01	18	18	10	25	82 (2)	87 (7)	78 (5)	0.998	0.01	17	15	13	15	96 (17)	85 (8)	94 (8)	0.997	0.01	13	8	13	27	95 (1)	104 (2)	93 (3)	0.994	0.01	12	15	9	14	105 (4)	71 (5)
etaconazole1	Conazole	Fungicides	73 (4)	88 (9)	103 (4)	0.999	0.005	13	11	16	9	102 (8)	84 (7)	76 (4)	0.999	0.005	12	19	10	22	84 (3)	75 (6)	116 (7)	0.997	0.005	13	17	13	27	68 (5)	77 (13)	89 (6)	0.998	0.005	13	6	11	15	99 (10)	71 (11)	92 (2)	0.998	0.005	13	9	13	15	116 (5)	78 (4)
ethametsulfuron-methyl2	Triazinylsulfonylurea	Herbicides	98 (1)	96 (3)	85 (2)	0.999	0.005	13	19	17	6	88 (3)	115 (7)	96 (4)	0.993	0.005	18	11	18	25	78 (2)	76 (4)	79 (2)	0.998	0.005	16	12	13	16	102 (7)	76 (3)	74 (1)	0.991	0.005	5	1	11	27	104 (5)	86 (11)	92 (3)	0.994	0.005	15	8	19	24	102 (2)	103 (7)
ethiofencarb sulfone2	Carbamate	Insecticides	78 (4)	79 (3)	75 (2)	0.999	0.005	11	9	13	22	75 (3)	85 (6)	125 (4)	0.991	0.005	18	15	11	20	108 (1)	79 (2)	81 (4)	0.995	0.005	18	14	16	13	98 (14)	78 (12)	106 (5)	0.999	0.005	13	16	14	18	93 (3)	67 (1)	92 (6)	0.998	0.005	13	9	7	17	78 (5)	98 (5)
ethiofencarb sulfoxide2	Carbamate	Insecticides	90 (4)	99 (3)	84 (4)	0.997	0.005	13	18	19	20	105 (6)	106 (5)	116 (10)	0.999	0.005	18	18	5	18	109 (1)	106 (10)	61 (8)	0.994	0.005	6	12	18	36	106 (7)	103 (1)	105 (4)	0.994	0.005	16	11	13	21	95 (3)	88 (4)	73 (14)	0.998	0.005	4	15	13	23	76 (6)	79 (4)
ethiofencarb2	Carbamate	Insecticides	99 (5)	94 (4)	126 (2)	0.998	0.005	15	12	15	11	84 (7)	109 (2)	105 (4)	0.993	0.005	8	17	13	18	100 (8)	105 (3)	86 (1)	0.998	0.005	13	14	13	22	93 (12)	104 (11)	93 (10)	0.994	0.005	17	8	17	25	88 (5)	97 (4)	108 (4)	0.997	0.005	15	15	13	16	111 (10)	76 (13)
ethion1	Organophosphate	Insecticides	65 (12)	65 (4)	66 (2)	0.991	0.005	16	9	10	20	68 (2)	68 (4)	66 (5)	0.990	0.005	18	14	17	22	65 (12)	61 (11)	67 (9)	0.998	0.005	13	13	5	9	69 (2)	66 (3)	62 (13)	0.992	0.005	5	10	14	22	61 (15)	63 (3)	61 (2)	0.998	0.005	17	16	18	15	68 (11)	62 (4)
ethiprole2	Phenylpyrazole	Insecticides	86 (4)	75 (4)	76 (4)	0.999	0.005	17	13	11	21	72 (8)	79 (4)	72 (2)	0.995	0.005	8	15	10	20	81 (3)	95 (4)	96 (3)	0.997	0.005	12	12	4	4	75 (9)	93 (4)	93 (7)	0.998	0.005	13	18	12	15	77 (9)	78 (2)	76 (2)	0.991	0.005	20	13	21	12	107 (17)	105 (2)
ethirimol2	Pyrimidine	Fungicides	71 (7)	98 (2)	81 (7)	0.999	0.005	-11	-17	-9	18	72 (5)	70 (7)	78 (5)	0.993	0.005	-5	-18	-16	17	106 (4)	95 (3)	109 (3)	0.998	0.005	-18	-15	-8	4	82 (4)	85 (5)	77 (3)	0.994	0.005	-15	-18	-8	21	101 (4)	96 (5)	83 (4)	0.999	0.005	-18	-16	-4	4	105 (12)	101 (5)
ethofumesate1	Benzofuranyl alkylsulfonate	Herbicides	65 (18)	62 (2)	62 (11)	0.999	0.01	16	13	11	21	69 (3)	70 (1)	66 (6)	0.999	0.01	1	12	7	18	65 (13)	67 (8)	61 (3)	0.991	0.01	12	16	15	28	62 (10)	66 (2)	78 (8)	0.997	0.01	12	16	19	9	69 (14)	67 (7)	63 (7)	0.994	0.01	12	10	11	23	63 (11)	64 (11)
ethoprophos1	Organophosphate	Insecticides	122 (13)	124 (3)	120 (2)	0.995	0.005	17	19	11	12	129 (7)	129 (7)	121 (10)	0.999	0.005	18	15	8	21	125 (9)	128 (4)	128 (4)	0.998	0.005	19	21	21	12	128 (15)	121 (13)	120 (3)	0.994	0.005	18	13	9	20	124 (19)	123 (4)	120 (6)	0.994	0.005	16	10	13	12	121 (10)	126 (7)
ethoxyquin2	Quinoline	Fungicides	88 (3)	78 (2)	88 (3)	0.994	0.01	19	8	19	23	78 (5)	77 (13)	89 (6)	0.991	0.01	13	6	11	15	108 (11)	94 (8)	95 (4)	0.995	0.01	19	12	14	10	91 (15)	94 (3)	97 (7)	0.991	0.01	15	14	8	7	93 (10)	104 (3)	70 (4)	0.992	0.01	7	14	13	14	77 (3)	98 (5)
ethoxysulfuron2	Sulfonylurea	Herbicides	60 (14)	68 (5)	62 (3)	0.998	0.005	18	7	13	25	66 (15)	68 (6)	68 (1)	0.991	0.005	17	17	16	25	63 (15)	64 (11)	65 (4)	0.996	0.005	15	15	15	6	61 (5)	66 (3)	67 (7)	0.994	0.005	17	9	19	21	68 (10)	62 (4)	63 (7)	0.998	0.005	10	20	18	22	63 (11)	67 (4)
etofenprox1	Pyrethroid	Insecticides	74 (8)	102 (2)	100 (4)	0.993	0.005	19	8	12	23	74 (4)	95 (7)	107 (17)	0.991	0.005	19	11	3	19	106 (12)	106 (7)	98 (2)	0.999	0.005	15	14	13	14	98 (5)	71 (3)	85 (6)	0.995	0.005	14	2	10	5	89 (5)	89 (11)	101 (3)	0.994	0.005	13	13	17	22	74 (4)	99 (1)
etoxazole1	Diphenyl oxazoline	Acaricides	93 (0)	90 (5)	84 (8)	0.993	0.005	13	8	18	13	74 (2)	70 (5)	105 (12)	0.992	0.005	16	10	16	18	96 (11)	105 (4)	82 (2)	0.994	0.005	18	12	14	10	90 (13)	95 (4)	96 (4)	0.994	0.005	18	15	16	17	82 (2)	90 (12)	88 (8)	0.997	0.005	11	15	6	23	88 (3)	108 (1)
famoxadone1	Oxazole	Fungicides	78 (8)	81 (4)	88 (5)	0.998	0.005	13	14	13	23	94 (4)	86 (7)	87 (11)	0.998	0.005	13	16	11	16	102 (3)	93 (10)	84 (3)	0.996	0.005	10	19	14	11	84 (5)	88 (1)	78 (7)	0.998	0.005	14	16	16	17	86 (2)	85 (3)	79 (7)	0.994	0.005	15	10	12	17	86 (8)	109 (1)
fenamidone1	Imidazole	Fungicides	62 (13)	61 (3)	63 (4)	0.996	0.005	16	16	11	20	65 (4)	66 (3)	61 (10)	0.992	0.005	4	12	15	21	69 (10)	67 (13)	68 (2)	0.998	0.005	14	16	12	10	62 (13)	69 (6)	64 (2)	0.998	0.005	7	11	13	5	66 (18)	68 (15)	69 (7)	0.991	0.005	19	15	18	23	68 (14)	72 (8)
fenamiphos sulfone2	Organophosphate	Insecticides	79 (5)	89 (7)	79 (5)	0.998	0.005	12	16	13	22	96 (6)	72 (5)	77 (3)	0.993	0.005	10	16	6	19	106 (11)	102 (2)	73 (6)	0.991	0.005	17	16	12	21	105 (9)	96 (7)	85 (2)	0.997	0.005	13	14	11	8	74 (2)	91 (4)	72 (6)	0.994	0.005	15	17	14	6	74 (1)	78 (2)
fenamiphos sulfoxide2	Organophosphate	Insecticides	114 (6)	82 (2)	91 (9)	0.997	0.005	11	11	11	21	109 (3)	72 (3)	72 (11)	0.991	0.005	14	16	13	16	110 (9)	95 (2)	102 (2)	0.997	0.005	41	45	39	18	71 (4)	116 (4)	88 (2)	0.998	0.005	16	6	13	6	89 (3)	76 (3)	76 (2)	0.995	0.005	27	28	27	20	80 (2)	81 (3)
fenamiphos1	Organophosphate	Insecticides	105 (3)	113 (7)	75 (2)	0.998	0.01	11	4	9	23	93 (4)	85 (7)	74 (4)	0.990	0.01	19	15	16	20	101 (9)	95 (6)	102 (5)	0.996	0.01	12	22	10	19	83 (10)	84 (4)	89 (2)	0.994	0.01	14	12	17	10	85 (8)	114 (2)	92 (3)	0.994	0.01	14	10	17	16	111 (4)	106 (4)
fenarimol1	Pyrimidine	Fungicides	95 (2)	102 (3)	94 (11)	0.995	0.005	21	23	24	21	106 (3)	114 (3)	88 (3)	0.990	0.005	28	22	25	20	79 (5)	111 (8)	81 (4)	0.991	0.005	28	22	27	17	86 (12)	86 (3)	99 (5)	0.998	0.005	22	26	29	14	80 (1)	100 (4)	70 (2)	0.998	0.005	21	22	21	31	82 (3)	104 (3)
fenazaquin1	Quinazoline	Insecticides	109 (9)	109 (8)	86 (3)	0.994	0.005	14	8	12	18	75 (9)	90 (3)	86 (8)	0.990	0.005	13	10	5	17	74 (12)	89 (9)	71 (3)	0.992	0.005	16	17	18	22	98 (10)	72 (4)	95 (2)	0.995	0.005	11	9	8	21	110 (11)	79 (5)	76 (6)	0.998	0.005	14	18	9	16	87 (4)	99 (9)
fenbuconazole1	Triazole	Fungicides	109 (2)	96 (7)	74 (2)	0.998	0.005	19	15	10	28	112 (2)	115 (10)	108 (4)	0.991	0.005	11	13	6	6	88 (7)	84 (8)	89 (7)	0.996	0.005	13	15	10	14	73 (5)	118 (6)	71 (7)	0.998	0.005	15	19	16	28	73 (4)	75 (3)	90 (3)	0.997	0.005	11	10	16	18	99 (9)	75 (3)
fenbutatin oxide2	Organotin	Acaricides	71 (2)	82 (7)	96 (1)	0.998	0.005	13	15	13	23	70 (5)	74 (13)	75 (1)	0.999	0.005	11	7	18	4	97 (4)	76 (11)	98 (1)	0.995	0.005	20	17	9	9	107 (4)	88 (4)	99 (4)	0.996	0.005	14	15	11	20	98 (1)	93 (4)	63 (3)	0.998	0.005	15	19	9	21	79 (2)	76 (7)
fenchlorazole-ethyl2	Unclassified	Herbicides	72 (14)	71 (4)	72 (8)	0.997	0.005	14	8	16	22	74 (4)	77 (2)	92 (2)	0.991	0.005	17	13	19	15	92 (16)	101 (3)	104 (4)	0.992	0.005	15	5	12	27	78 (4)	84 (2)	98 (2)	0.994	0.005	17	10	15	11	108 (4)	85 (5)	97 (2)	0.994	0.005	18	19	2	20	105 (4)	78 (6)
fenchlorphos1	Organophosphate	Insecticides	81 (6)	106 (7)	75 (1)	0.998	0.005	20	10	12	14	88 (2)	82 (4)	76 (4)	0.992	0.005	11	11	7	4	78 (5)	78 (3)	90 (4)	0.990	0.005	8	5	4	19	90 (12)	88 (9)	101 (5)	0.997	0.005	13	18	19	6	90 (4)	90 (8)	89 (2)	0.998	0.005	14	14	6	7	92 (2)	76 (5)
fenfuram2	Fenanilide	Fungicides	95 (2)	93 (12)	75 (5)	0.991	0.005	12	13	12	22	71 (15)	72 (3)	96 (4)	0.999	0.005	18	11	3	15	116 (7)	107 (2)	99 (5)	0.992	0.005	11	8	10	20	88 (12)	114 (6)	89 (4)	0.998	0.005	10	18	11	12	99 (5)	79 (6)	80 (7)	0.995	0.005	17	15	13	17	87 (3)	95 (1)
fenhexamid2	Analide	Fungicides	95 (7)	79 (2)	84 (1)	0.998	0.005	12	5	11	22	89 (4)	71 (5)	82 (8)	0.994	0.005	5	11	15	14	109 (12)	114 (7)	95 (2)	0.992	0.005	14	15	14	19	95 (4)	105 (7)	86 (2)	0.993	0.005	19	19	10	8	105 (2)	100 (6)	74 (4)	0.998	0.005	14	12	10	5	83 (2)	101 (7)
fenitrothion1	Organophosphate	Insecticides	94 (3)	105 (4)	78 (2)	0.995	0.005	14	8	5	23	96 (12)	83 (3)	82 (5)	0.993	0.005	19	14	12	27	95 (6)	113 (4)	86 (4)	0.992	0.005	13	9	14	23	81 (10)	117 (7)	91 (3)	0.998	0.005	19	17	12	7	86 (4)	74 (4)	95 (1)	0.996	0.005	12	7	7	34	75 (2)	79 (9)
fenobucarb2	Carbamate	Insecticides	104 (7)	110 (7)	116 (4)	0.996	0.005	15	16	14	21	91 (3)	109 (2)	109 (3)	0.992	0.005	8	13	1	22	84 (11)	88 (8)	85 (11)	0.994	0.005	12	14	6	15	70 (13)	70 (7)	76 (11)	0.998	0.005	19	14	19	15	75 (11)	95 (4)	95 (2)	0.994	0.005	18	19	14	16	81 (5)	86 (2)
fenoxaprop-ethyl1	Aryloxyphenoxypropionate	Herbicides	106 (14)	106 (5)	76 (4)	0.999	0.005	12	8	15	16	86 (11)	107 (8)	98 (2)	0.998	0.005	11	14	15	22	86 (8)	79 (7)	91 (3)	0.990	0.005	4	9	16	12	96 (6)	109 (7)	78 (10)	0.998	0.005	11	6	17	20	115 (10)	91 (6)	96 (4)	0.997	0.005	12	12	13	18	79 (4)	93 (7)
fenoxycarb1	Carbamate	Insecticides	85 (6)	115 (4)	70 (4)	0.994	0.005	16	18	18	20	105 (8)	113 (3)	106 (5)	0.994	0.005	19	17	15	23	89 (7)	74 (7)	77 (9)	0.990	0.005	17	8	6	19	79 (4)	84 (7)	75 (6)	0.991	0.005	7	12	13	22	75 (2)	96 (7)	70 (3)	0.998	0.005	13	16	16	21	86 (2)	82 (5)
fenpicoxamid2	Unclassified	Fungicides	93 (3)	109 (1)	95 (10)	0.996	0.01	18	16	14	6	102 (4)	110 (7)	85 (9)	0.994	0.01	15	11	16	22	105 (6)	102 (6)	105 (5)	0.993	0.01	11	5	16	12	94 (9)	115 (7)	94 (5)	0.998	0.01	10	12	6	21	93 (8)	104 (4)	71 (2)	0.994	0.01	10	16	18	24	75 (2)	87 (6)
fenpropathrin1	Pyrethroid	Insecticides	92 (7)	75 (1)	88 (4)	0.998	0.005	10	19	2	20	70 (11)	70 (7)	83 (3)	0.994	0.005	19	15	13	10	76 (14)	70 (4)	80 (10)	0.994	0.005	13	11	25	20	96 (9)	85 (6)	90 (5)	0.996	0.005	7	19	10	16	79 (1)	86 (3)	70 (19)	0.996	0.005	1	21	19	26	81 (5)	88 (6)
fenpropidin1	Piperidine	Fungicides	62 (6)	64 (1)	68 (4)	0.991	0.005	47	49	43	19	90 (11)	81 (6)	74 (2)	0.994	0.005	24	27	25	7	100 (8)	119 (10)	81 (1)	0.999	0.005	26	21	39	11	96 (13)	106 (5)	96 (13)	0.999	0.005	29	27	22	14	93 (11)	72 (4)	79 (11)	0.992	0.005	24	26	27	25	79 (4)	83 (8)
fenpropimorph1	Morpholine	Fungicides	79 (7)	79 (3)	76 (5)	0.997	0.01	11	12	15	18	93 (4)	108 (7)	94 (4)	0.991	0.01	15	14	11	10	73 (18)	76 (4)	71 (1)	0.997	0.01	15	12	18	27	96 (13)	109 (2)	92 (7)	0.999	0.01	6	16	19	17	101 (4)	118 (6)	109 (3)	0.996	0.01	15	4	14	27	86 (2)	86 (5)
fenpyrazamine1	Pyrazolium	Fungicides	106 (9)	108 (2)	115 (6)	0.996	0.01	5	8	3	22	78 (1)	90 (3)	85 (4)	0.994	0.01	18	10	12	15	84 (12)	70 (6)	82 (8)	0.999	0.01	14	12	18	23	70 (3)	78 (4)	70 (8)	0.999	0.01	22	17	17	16	103 (1)	108 (4)	64 (14)	0.996	0.01	2	4	5	20	79 (3)	73 (3)
fenpyroximate2	Pyrazolium	Insecticides	106 (5)	90 (8)	107 (10)	0.996	0.005	13	13	10	16	78 (4)	91 (8)	96 (6)	0.992	0.005	9	21	11	28	74 (13)	95 (5)	95 (4)	0.990	0.005	5	18	13	8	116 (4)	89 (4)	77 (3)	0.994	0.005	20	16	16	16	104 (4)	104 (2)	103 (2)	0.994	0.005	15	13	12	24	98 (2)	120 (4)
fensulfothion sulfone2	Organophosphate	Insecticides	106 (3)	70 (3)	67 (1)	0.998	0.005	8	7	19	26	80 (4)	74 (7)	79 (3)	0.994	0.005	12	19	3	22	76 (14)	86 (2)	81 (6)	0.995	0.005	7	15	11	25	109 (6)	70 (7)	105 (3)	0.993	0.005	11	4	14	7	79 (5)	88 (9)	117 (1)	0.995	0.005	4	15	2	22	113 (2)	95 (4)
fenthion oxon sulfone2	Organophosphate	Insecticides	69 (9)	67 (4)	70 (17)	0.993	0.005	12	18	15	24	99 (5)	119 (7)	103 (4)	0.996	0.005	14	8	15	13	83 (13)	76 (10)	73 (3)	0.991	0.005	11	14	12	32	71 (5)	99 (9)	106 (4)	0.998	0.005	12	14	13	4	104 (2)	114 (6)	109 (8)	0.991	0.005	1	4	4	27	100 (2)	111 (3)
fenthion oxon sulfoxide2	Organophosphate	Insecticides	69 (12)	78 (2)	73 (2)	0.994	0.005	-18	-10	-11	16	105 (12)	109 (6)	106 (13)	0.998	0.005	-11	-5	-5	15	89 (5)	81 (6)	91 (4)	0.992	0.005	-12	-14	-8	14	110 (11)	109 (12)	105 (2)	0.996	0.005	-11	-17	-13	18	94 (3)	82 (5)	75 (4)	0.990	0.005	-12	-8	-10	26	99 (5)	107 (2)
fenthion oxon2	Organophosphate	Insecticides	105 (4)	97 (3)	90 (1)	0.998	0.005	10	5	13	18	86 (4)	85 (9)	85 (9)	0.998	0.005	13	19	12	22	99 (9)	96 (8)	86 (12)	0.990	0.005	17	13	13	14	85 (12)	105 (4)	71 (5)	0.998	0.005	17	13	14	12	95 (4)	86 (2)	102 (6)	0.994	0.005	6	6	14	20	118 (4)	108 (4)
fenthion sulfone2	Organophosphate	Insecticides	92 (2)	105 (5)	76 (6)	0.993	0.005	7	11	19	11	81 (7)	92 (3)	98 (3)	0.998	0.005	13	12	10	14	93 (6)	98 (7)	96 (4)	0.996	0.005	18	19	18	10	118 (13)	92 (2)	110 (11)	0.996	0.005	16	11	13	12	97 (10)	76 (3)	70 (4)	0.996	0.005	22	22	28	17	89 (2)	71 (5)
fenthion1	Organophosphate	Insecticides	92 (2)	102 (2)	97 (4)	0.999	0.005	19	17	17	22	85 (8)	87 (3)	89 (7)	0.999	0.005	12	19	16	17	108 (11)	108 (6)	117 (7)	0.991	0.005	16	19	11	5	102 (4)	87 (3)	103 (7)	0.995	0.005	16	11	10	10	75 (11)	74 (7)	79 (10)	0.997	0.005	16	16	18	16	80 (3)	86 (4)
fention sulfoxide2	Organophosphate	Insecticides	76 (2)	90 (5)	92 (1)	0.999	0.01	18	11	17	22	90 (13)	83 (3)	96 (7)	0.999	0.01	15	13	13	18	89 (3)	99 (5)	84 (4)	0.997	0.01	15	10	5	12	89 (11)	83 (2)	98 (5)	0.991	0.01	7	12	11	16	73 (8)	92 (4)	90 (6)	0.997	0.01	11	11	11	17	113 (3)	94 (10)
fenuron2	Urea	Herbicides	96 (5)	81 (4)	78 (5)	0.992	0.005	24	14	11	23	92 (4)	83 (4)	114 (1)	0.999	0.005	12	19	19	21	85 (8)	118 (4)	85 (2)	0.996	0.005	18	15	16	4	100 (7)	75 (2)	103 (4)	0.993	0.005	6	11	18	11	117 (0)	103 (1)	95 (5)	0.990	0.005	19	15	14	22	97 (2)	105 (5)
fenvalerate1	Pyrethroid	Insecticides	96 (2)	101 (3)	106 (7)	0.999	0.01	14	12	12	25	87 (0)	86 (4)	92 (4)	0.998	0.01	13	15	15	18	80 (11)	89 (12)	83 (2)	0.998	0.01	14	11	7	23	85 (8)	81 (5)	99 (1)	0.999	0.01	4	14	15	20	82 (5)	83 (2)	86 (2)	0.998	0.01	15	15	16	22	86 (12)	99 (7)
fipronil1	Phenylpyrazole	Insecticides	66 (7)	68 (7)	69 (2)	0.999	0.005	16	17	15	7	74 (3)	79 (4)	75 (14)	0.996	0.005	14	15	18	24	110 (11)	90 (3)	86 (2)	0.998	0.005	11	17	13	12	92 (12)	98 (9)	108 (1)	0.997	0.005	15	11	12	10	107 (7)	115 (4)	106 (10)	0.994	0.005	10	11	19	27	117 (7)	102 (6)
fipronil sulfone2	Phenylpyrazole	Insecticides	93 (4)	94 (2)	95 (6)	0.999	0.005	16	19	14	10	82 (8)	83 (4)	87 (2)	0.990	0.005	14	15	17	22	73 (4)	73 (3)	76 (10)	0.994	0.005	18	16	15	14	101 (13)	77 (18)	109 (1)	0.990	0.005	4	12	16	11	73 (14)	91 (3)	96 (8)	0.998	0.005	10	10	14	10	99 (3)	108 (4)
flazasulfuron2	Sulfonylurea	Herbicides	95 (1)	86 (3)	64 (1)	0.997	0.005	18	15	14	15	79 (6)	81 (8)	113 (2)	0.995	0.005	19	3	10	26	98 (11)	97 (2)	96 (8)	0.996	0.005	18	14	14	22	76 (2)	109 (5)	100 (8)	0.994	0.005	15	16	15	14	71 (16)	102 (4)	78 (6)	0.995	0.005	18	12	17	8	93 (7)	91 (4)
flonicamid1	Pyridine	Insecticides	96 (2)	108 (2)	106 (8)	0.999	0.005	-12	-12	-12	28	73 (14)	89 (4)	104 (2)	0.997	0.005	-11	-14	-10	25	78 (4)	89 (2)	75 (6)	0.992	0.005	-18	-11	-6	22	102 (4)	94 (4)	78 (2)	0.991	0.005	-17	-15	-7	16	78 (2)	81 (5)	88 (8)	0.998	0.005	-19	-17	-10	19	83 (3)	85 (5)
florasulam2	Triazolopyrimidine	Herbicides	89 (4)	98 (6)	89 (7)	0.996	0.005	14	13	13	22	78 (9)	101 (3)	85 (2)	0.998	0.005	18	11	12	27	90 (4)	80 (7)	88 (8)	0.996	0.005	16	16	11	23	79 (13)	85 (6)	81 (3)	0.992	0.005	14	9	7	17	99 (8)	96 (8)	81 (4)	0.991	0.005	17	17	12	30	71 (14)	70 (5)
florpyrauxifen-benzyl2	Pyridine	Herbicides	66 (13)	67 (12)	62 (5)	0.998	0.005	11	10	11	13	69 (7)	62 (4)	63 (3)	0.993	0.005	2	6	18	14	69 (15)	64 (14)	61 (14)	0.996	0.005	13	14	11	17	67 (14)	62 (15)	66 (14)	0.998	0.005	12	8	6	31	65 (1)	64 (7)	69 (10)	0.998	0.005	13	13	14	26	67 (8)	65 (5)
fluazifop-P-butyl1	Aryloxyphenoxypropionate	Herbicides	76 (4)	90 (5)	105 (3)	0.996	0.005	11	7	6	15	83 (9)	78 (2)	87 (8)	0.993	0.005	19	15	13	20	75 (2)	95 (1)	81 (8)	0.994	0.005	14	10	13	23	86 (11)	78 (4)	104 (3)	0.993	0.005	19	16	8	10	101 (8)	105 (6)	99 (6)	0.995	0.005	6	6	4	7	76 (6)	89 (5)
fluazinam2	Pyridine	Fungicides	92 (5)	97 (4)	93 (3)	0.990	0.005	13	13	16	22	75 (11)	109 (6)	115 (4)	0.998	0.005	19	18	7	24	86 (4)	95 (2)	99 (6)	0.995	0.005	12	11	15	6	83 (11)	116 (7)	99 (9)	0.999	0.005	13	14	16	7	92 (3)	102 (4)	89 (5)	0.996	0.005	20	10	8	5	98 (2)	93 (2)
fluazuron2	Benzoylurea	Insecticides	73 (8)	79 (2)	92 (2)	0.999	0.005	14	11	15	14	89 (10)	108 (14)	106 (6)	0.998	0.005	16	17	19	22	75 (11)	81 (4)	89 (5)	0.991	0.005	11	15	13	20	83 (5)	88 (6)	98 (11)	0.999	0.005	10	15	13	34	99 (3)	101 (1)	103 (9)	0.999	0.005	12	12	12	12	82 (2)	69 (5)
flubendiamide2	Phthalimide	Insecticides	104 (8)	102 (2)	98 (3)	0.997	0.005	3	8	4	14	85 (5)	103 (2)	101 (4)	0.991	0.005	19	16	10	27	117 (7)	71 (3)	103 (9)	0.990	0.005	16	15	4	16	95 (4)	83 (8)	103 (9)	0.997	0.005	7	13	14	25	112 (4)	108 (4)	98 (5)	0.994	0.005	19	9	2	22	84 (3)	95 (4)
fluconazole2	Conazole	Fungicides	65 (2)	71 (10)	69 (5)	0.997	0.005	-50	-41	-45	15	110 (12)	103 (3)	108 (3)	0.991	0.005	-39	-42	-46	21	99 (12)	93 (4)	83 (2)	0.994	0.005	-38	-39	35	20	91 (1)	86 (5)	106 (2)	0.991	0.005	-31	-38	-29	25	97 (0)	105 (3)	106 (8)	0.998	0.005	-37	-42	-24	8	78 (2)	82 (2)
fludioxonil1	Phenylpyrrole	Fungicides	72 (3)	77 (2)	70 (10)	0.999	0.005	7	13	15	19	73 (2)	108 (0)	86 (9)	0.998	0.005	15	13	18	27	73 (7)	85 (1)	79 (4)	0.996	0.005	9	15	15	16	77 (5)	73 (3)	96 (11)	0.990	0.005	15	12	11	26	86 (11)	105 (5)	88 (7)	0.998	0.005	16	16	12	7	73 (6)	107 (3)
fluensulfone2	Fluoroalkenyl	Nematicides	79 (3)	78 (3)	71 (4)	0.996	0.005	10	2	13	11	98 (3)	84 (3)	102 (4)	0.994	0.005	17	6	15	25	75 (6)	96 (2)	87 (7)	0.997	0.005	4	12	11	18	102 (4)	104 (4)	112 (3)	0.995	0.005	18	12	8	16	79 (6)	80 (10)	89 (8)	0.991	0.005	17	14	14	5	102 (2)	78 (1)
flufenacet1	Anilide	Herbicides	100 (13)	69 (8)	85 (8)	0.904	0.005	17	17	17	7	88 (4)	89 (3)	72 (9)	0.996	0.005	14	13	16	18	71 (14)	79 (4)	81 (8)	0.997	0.005	4	13	13	21	98 (7)	95 (4)	109 (2)	0.992	0.005	12	12	14	12	73 (4)	81 (1)	100 (6)	0.997	0.005	10	17	25	20	102 (6)	86 (11)
flufenoxuron2	Benzoylurea	Insecticides	84 (8)	100 (1)	76 (7)	0.999	0.005	15	5	14	6	73 (7)	106 (6)	78 (3)	0.995	0.005	16	13	15	21	71 (10)	76 (13)	79 (3)	0.990	0.005	18	17	18	20	76 (12)	111 (3)	106 (1)	0.997	0.005	13	18	15	20	85 (9)	82 (8)	87 (6)	0.997	0.005	18	20	13	22	70 (4)	99 (3)
flumethrin2	Pyrethroid	Insecticides	68 (5)	65 (11)	77 (7)	0.990	0.005	49	51	51	16	73 (9)	101 (4)	74 (7)	0.997	0.005	16	18	1	25	101(6)	106 (4)	105 (3)	0.998	0.005	12	16	13	7	70 (2)	107 (2)	110 (8)	0.998	0.005	15	13	10	11	73 (9)	85 (6)	88 (9)	0.997	0.005	13	18	4	21	119 (10)	99 (4)
flumetralin1	Unclassified	Growth regulators	84 (4)	90 (4)	75 (6)	0.998	0.005	10	14	12	15	89 (2)	86 (9)	113 (3)	0.997	0.005	13	18	19	22	98 (8)	92 (5)	94 (5)	0.994	0.005	10	13	14	17	70 (14)	108 (4)	80 (1)	0.993	0.005	12	12	9	23	111 (3)	81 (6)	86 (10)	0.994	0.005	10	13	9	16	90 (6)	94 (6)
flumioxazin2	Dicarboximide	Herbicides	79 (5)	73 (1)	76 (4)	0.998	0.005	15	11	12	23	90 (17)	82 (9)	102 (3)	0.996	0.005	18	17	5	25	79 (4)	73 (8)	71 (2)	0.998	0.005	15	17	15	5	89 (4)	71 (5)	79 (5)	0.998	0.005	14	16	12	8	93 (3)	73 (3)	94 (6)	0.995	0.005	17	16	12	14	95 (5)	95 (3)
fluometuron2	Phenylurea	Herbicides	91 (9)	93 (4)	85 (2)	0.998	0.005	10	11	10	27	74 (4)	78 (3)	100 (4)	0.993	0.005	18	12	17	20	87 (3)	85 (2)	90 (8)	0.995	0.005	17	14	11	18	84 (7)	86 (4)	74 (1)	0.998	0.005	15	15	11	25	75 (3)	97 (2)	75 (2)	0.994	0.005	17	17	13	17	86 (2)	95 (2)
fluopicolide1	Benzamide	Fungicides	78 (2)	88(5)	71 (5)	0.998	0.005	6	8	5	16	85 (1)	74 (7)	73 (4)	0.998	0.005	16	13	13	18	76 (18)	87 (8)	109 (3)	0.998	0.005	12	14	18	16	73 (15)	94 (10)	76 (7)	0.991	0.005	14	11	11	32	81 (4)	110 (2)	86 (5)	0.998	0.005	11	11	12	16	76 (10)	78 (8)
fluopyram2	Benzamide	Fungicides	94 (11)	72 (4)	88 (4)	0.999	0.005	4	9	18	7	75 (2)	113 (3)	98 (1)	0.990	0.005	16	13	15	18	85 (15)	71 (2)	74 (3)	0.991	0.005	12	9	12	10	96 (4)	105 (5)	71 (2)	0.999	0.005	17	11	5	14	78 (4)	96 (5)	100 (2)	0.994	0.005	16	16	7	16	96 (8)	104 (3)
fluoroglycofen-ethyl2	Diphenyl ether	Herbicides	76 (3)	88 (7)	83 (7)	0.999	0.005	14	12	15	18	101 (4)	112 (3)	78 (4)	0.998	0.005	18	14	18	22	77 (14)	104 (10)	70 (2)	0.998	0.005	13	10	8	15	83 (1)	99 (7)	74 (1)	0.991	0.005	13	14	14	5	75 (4)	108 (4)	86 (12)	0.998	0.005	12	12	17	7	98 (16)	99 (9)
fluoxastrobin2	Strobilurin	Fungicides	74 (2)	86 (12)	88 (5)	0.999	0.005	7	14	17	6	72 (3)	100 (4)	90 (4)	0.991	0.005	20	14	19	20	74 (17)	76 (3)	86 (3)	0.995	0.005	13	15	3	27	79 (11)	72 (6)	81 (8)	0.992	0.005	16	12	7	13	93 (6)	86 (3)	87 (2)	0.998	0.005	16	6	17	6	88 (8)	108 (11)
flupyradifurone2	Butenolide	Insecticides	76 (1)	89 (8)	78 (7)	0.997	0.005	8	13	5	20	113 (4)	89 (4)	99 (5)	0.998	0.005	14	13	19	17	109 (7)	111 (4)	74 (1)	0.996	0.005	10	15	21	18	81 (11)	78 (4)	86 (1)	0.992	0.005	19	10	18	19	113 (2)	105 (5)	106 (4)	0.997	0.005	13	10	11	4	81 (4)	103 (9)
fluquinconazole1	Triazole	Fungicides	91 (8)	100 (1)	93 (12)	0.997	0.005	15	13	14	17	98 (8)	71 (4)	75 (2)	0.995	0.005	18	14	13	18	96 (4)	94 (4)	73 (2)	0.999	0.005	15	17	8	4	93 (4)	91 (4)	88 (9)	0.999	0.005	10	14	13	15	99 (5)	86 (3)	94 (7)	0.998	0.005	17	9	14	4	81 (8)	106 (2)
fluridone2	Diphenyl heterocycle	Herbicides	85 (1)	105 (11)	98 (8)	0.999	0.005	1	19	14	18	95 (11)	94 (2)	86 (4)	0.997	0.005	13	12	12	21	93 (9)	84 (6)	89 (7)	0.994	0.005	14	12	14	9	73 (2)	85 (5)	96 (3)	0.990	0.005	19	19	13	12	98 (3)	81 (6)	96 (5)	0.991	0.005	15	18	15	14	99 (16)	96 (11)
flurochloridone1	Pyrrolidine	Herbicides	75 (5)	90 (4)	93 (1)	0.998	0.005	18	10	16	11	82 (13)	86 (3)	71 (7)	0.997	0.005	13	17	15	20	98 (9)	75 (3)	88 (2)	0.998	0.005	14	18	8	6	97 (2)	94 (2)	79 (4)	0.998	0.005	11	18	19	14	88 (6)	99 (3)	106 (4)	0.999	0.005	13	13	0	17	89 (5)	102 (3)
fluroxypyr-1-meptylheptyl1	Pyridine	Herbicides	104 (1)	93 (1)	100 (7)	0.998	0.01	30	53	38	11	114 (2)	108 (2)	105 (8)	0.997	0.01	19	16	17	19	78 (5)	105 (4)	101 (4)	0.998	0.01	18	14	15	22	110 (2)	92 (4)	94 (7)	0.994	0.01	17	13	11	15	89 (7)	73 (3)	99 (7)	0.994	0.01	12	11	20	12	89 (1)	84 (7)
flurtamone1	Furan compound	Herbicides	78 (2)	93 (4)	70 (2)	0.999	0.005	17	17	12	17	84 (4)	78 (6)	90 (3)	0.994	0.005	18	12	18	18	75 (3)	87 (6)	110 (2)	0.991	0.005	18	11	19	10	96 (5)	78 (7)	102 (8)	0.996	0.005	11	13	12	27	96 (7)	97 (2)	95 (4)	0.994	0.005	13	18	13	22	103 (9)	109 (2)
flusilazole1	Triazole	Fungicides	116 (4)	107 (5)	106 (3)	0.996	0.005	13	19	13	24	70 (3)	94 (2)	88 (3)	0.998	0.005	15	10	12	16	71 (9)	75 (13)	85 (18)	0.997	0.005	13	11	15	11	108 (4)	76 (12)	88 (3)	0.992	0.005	13	15	14	14	114 (1)	110 (2)	94 (3)	0.992	0.005	15	18	11	5	106 (4)	106 (1)
fluthiacet methyl2	Unclassified	Herbicides	76 (4)	83 (2)	84 (1)	0.998	0.005	17	17	8	22	75 (3)	90 (5)	80 (4)	0.998	0.005	19	11	9	21	95 (1)	89 (8)	104 (2)	0.997	0.005	15	14	12	24	86 (3)	80 (2)	85 (3)	0.996	0.005	18	13	18	15	92 (14)	96 (5)	66 (4)	0.998	0.005	13	14	9	24	105 (2)	110 (8)
flutolanil1	Benzanilide	Fungicides	70 (10)	81 (4)	73 (2)	0.997	0.005	17	12	15	19	93 (4)	85 (6)	74 (8)	0.997	0.005	15	15	16	19	92 (2)	72 (11)	105 (7)	0.997	0.005	16	19	13	21	105 (5)	108 (4)	105 (6)	0.996	0.005	-19	-15	-12	24	75 (14)	88 (4)	89 (11)	0.994	0.005	19	13	14	8	85 (12)	95 (16)
flutriafol1	Triazole	Fungicides	94 (14)	92 (7)	91 (13)	0.993	0.005	13	18	16	20	85 (5)	83 (3)	93 (0)	0.998	0.005	16	14	13	16	76 (4)	96 (8)	97 (4)	0.994	0.005	17	15	11	18	117 (8)	79 (4)	84 (7)	0.994	0.005	12	18	16	17	113 (2)	86 (3)	111 (4)	0.997	0.005	16	13	9	9	89 (2)	79 (8)
fluxapyroxad2	Carboxamide	Fungicides	105 (7)	105 (2)	109 (2)	0.990	0.005	19	17	13	28	90 (8)	72 (7)	78 (8)	0.991	0.005	17	18	21	20	96 (4)	103 (7)	92 (1)	0.995	0.005	13	11	10	21	103 (3)	84 (7)	94 (8)	0.995	0.005	8	12	16	23	104 (12)	105 (5)	102 (7)	0.994	0.005	19	14	13	10	98 (9)	87 (6)
FM-6-12	Conazole	Fungicides	97 (4)	71 (5)	110 (4)	0.999	0.01	16	14	12	11	79 (6)	71 (6)	109 (3)	0.998	0.01	19	18	11	20	96 (5)	73 (10)	76 (3)	0.994	0.01	15	17	13	16	76 (11)	73 (5)	85 (8)	0.991	0.01	10	14	11	16	85 (12)	117 (8)	110 (4)	0.991	0.01	6	15	14	11	77 (18)	71 (3)
folpet1	Phthalimide	Fungicides	92 (11)	110 (11)	110 (2)	0.992	0.005	14	13	7	21	90 (6)	86 (3)	85 (6)	0.995	0.005	19	20	16	14	97 (3)	88 (12)	78 (5)	0.998	0.005	6	4	8	10	97 (3)	96 (4)	76 (3)	0.990	0.005	8	10	12	19	107 (8)	103 (3)	109 (1)	0.994	0.005	16	15	8	10	109 (5)	107 (17)
fonofos1	Organophosphate	Insecticides	105 (4)	102 (4)	107 (4)	0.994	0.01	15	12	13	20	81 (3)	89 (9)	72 (4)	0.998	0.01	10	18	17	15	102 (6)	100 (4)	116 (7)	0.994	0.01	20	19	5	12	85 (9)	73 (1)	98 (2)	0.994	0.01	8	13	15	20	115 (4)	76 (11)	88 (9)	0.995	0.01	10	13	10	21	94 (4)	104 (6)
foramsulfuron2	Pyrimidinylsulfonylurea	Herbicides	106 (13)	96 (5)	115 (1)	0.998	0.005	17	19	12	22	95 (4)	93 (4)	90 (2)	0.993	0.005	18	15	13	19	70 (11)	75 (9)	81 (2)	0.998	0.005	16	18	11	23	89 (9)	89 (1)	93 (1)	0.996	0.005	18	17	16	19	115 (7)	97 (3)	107 (2)	0.994	0.005	15	14	10	18	115 (6)	105 (11)
forchlorfenuron2	Phenylurea	Growth regulators	72 (10)	105 (6)	96 (2)	0.994	0.005	12	11	12	21	88 (1)	81 (4)	83 (13)	0.998	0.005	14	16	19	11	109 (10)	92 (4)	95 (6)	0.998	0.005	12	10	15	9	71 (4)	81 (1)	94 (11)	0.997	0.005	8	13	19	17	103 (14)	85 (9)	88 (3)	0.998	0.005	11	11	17	21	102 (5)	88 (3)
formetanate2	Formamidine	Insecticides	104 (13)	107 (10)	89 (4)	0.998	0.005	18	11	13	2	80 (4)	71 (8)	73 (8)	0.995	0.005	15	19	15	7	90 (6)	73 (10)	94 (1)	0.997	0.005	18	1	6	4	98 (8)	93 (3)	76 (3)	0.997	0.005	5	11	19	20	125 (3)	89 (9)	96 (2)	0.998	0.005	13	13	14	10	76 (9)	76 (9)
formothion1	Organophosphate	Insecticides	75 (8)	97 (1)	96 (3)	0.998	0.005	14	15	17	14	77 (8)	86 (1)	73 (9)	0.990	0.005	11	18	11	6	95 (5)	71 (4)	106 (8)	0.998	0.005	15	19	5	14	88 (1)	92 (2)	91 (4)	0.990	0.005	17	11	16	19	90 (7)	71 (4)	86 (8)	0.997	0.005	11	16	11	12	116 (5)	93 (9)
fosthiazate1	Organophosphate	Insecticides	71 (3)	110 (17)	76 (4)	0.997	0.005	11	8	19	22	74 (3)	88 (9)	78 (4)	0.998	0.005	15	17	16	16	84 (7)	80 (7)	74 (10)	0.991	0.005	18	15	8	21	95 (4)	92 (3)	81 (7)	0.998	0.005	11	15	15	29	79 (6)	98 (8)	73 (3)	0.998	0.005	15	13	18	23	106 (3)	102 (2)
fuberidazole1	Benzimidazole	Fungicides	95 (7)	73 (12)	92 (5)	0.998	0.01	11	16	10	22	76 (6)	96 (13)	86 (4)	0.991	0.01	13	12	14	15	78 (5)	77 (13)	89 (6)	0.999	0.01	13	6	11	15	111 (3)	92 (6)	79 (9)	0.994	0.01	16	37	18	19	100 (7)	88 (1)	95 (6)	0.994	0.01	9	3	13	9	99 (9)	71 (10)
furalaxyl2	Acylamino	Fungicides	79 (6)	90 (11)	73 (8)	0.991	0.005	14	7	18	19	87 (5)	89 (3)	85 (2)	0.998	0.005	16	11	11	23	102 (15)	104 (6)	102 (1)	0.994	0.005	17	17	16	25	116 (2)	96 (7)	106 (2)	0.998	0.005	18	17	12	19	106 (14)	95 (4)	74 (5)	0.998	0.005	11	4	10	4	79 (2)	87 (2)
furathiocarb2	Carbamate	Insecticides	75 (7)	76 (6)	104 (8)	0.999	0.005	19	8	16	20	80 (10)	99 (3)	80 (2)	0.997	0.005	7	5	7	27	74 (4)	95 (7)	107 (17)	0.994	0.005	19	11	3	19	102 (7)	78 (7)	103 (17)	0.995	0.005	20	19	8	19	85 (6)	111 (3)	90 (5)	0.995	0.005	14	18	19	4	71 (2)	78 (3)
halauxifen-methyl2	Pyridine	Herbicides	105 (17)	106 (10)	105 (2)	0.994	0.005	15	11	15	19	92 (1)	94 (4)	89 (4)	0.995	0.005	16	13	12	16	74 (2)	70 (5)	105 (12)	0.992	0.005	16	10	16	18	108 (5)	90 (5)	102 (5)	0.998	0.005	14	12	17	22	83 (3)	107 (2)	106 (13)	0.998	0.005	17	14	17	10	74 (1)	73 (15)
halofenozide2	Diacylhydrazine	Insecticides	71 (5)	75 (3)	72 (3)	0.994	0.005	11	19	17	11	82 (5)	95 (4)	93 (0)	0.998	0.005	16	19	13	7	94 (4)	86 (7)	87 (11)	0.998	0.005	13	16	11	16	103 (14)	96 (8)	87 (6)	0.991	0.005	17	16	10	21	72 (7)	108 (4)	88 (10)	0.996	0.005	13	18	7	26	95 (4)	99 (5)
halosulfuron-methyl2	Pyrazole	Herbicides	80 (11)	89 (11)	79 (3)	0.992	0.005	4	9	19	7	96 (6)	75 (4)	75 (1)	0.997	0.005	18	16	3	18	96 (4)	93 (3)	90 (10)	0.994	0.005	4	12	15	21	108 (8)	91 (9)	78 (4)	0.998	0.005	8	10	19	18	81 (6)	71 (5)	98 (1)	0.994	0.005	12	15	16	19	95 (3)	118 (4)
haloxyfop-ethoxyethyl2	Aryloxyphenoxypropionate	Herbicides	103 (7)	95 (4)	100 (6)	0.998	0.005	19	18	20	10	88 (3)	98 (2)	89 (10)	0.998	0.005	12	14	9	7	96 (6)	72 (5)	77 (3)	0.997	0.005	10	16	6	19	115 (12)	101 (4)	105 (5)	0.995	0.005	13	10	15	21	86 (3)	90 (7)	92 (4)	0.997	0.005	17	17	15	13	99 (2)	89 (12)
haloxyfop-methyl1	Aryloxyphenoxypropionate	Herbicides	107 (14)	95 (4)	102 (6)	0.999	0.01	15	11	16	10	88 (2)	82 (2)	75 (5)	0.994	0.01	19	12	19	20	86 (2)	87 (2)	94 (6)	0.994	0.01	13	15	18	23	93 (8)	97 (10)	80 (7)	0.996	0.01	40	39	35	12	109 (9)	85 (6)	90 (4)	0.994	0.01	20	15	13	36	89 (6)	90 (3)
heptachlor endo-epoxide1	Organochloride	Insecticides	80 (10)	95 (3)	102 (2)	0.999	0.005	18	20	18	11	77 (10)	84 (3)	77 (3)	0.998	0.005	12	16	14	17	103 (10)	111 (3)	103 (4)	0.991	0.005	12	19	14	16	109 (13)	106 (14)	104 (4)	0.999	0.005	18	16	13	11	93 (4)	99 (9)	99 (5)	0.993	0.005	13	12	16	22	78 (8)	73 (3)
heptachlor1	Organochloride	Insecticides	62 (12)	68 (12)	65 (5)	0.999	0.005	16	12	19	18	68 (7)	68 (2)	66 (4)	0.993	0.005	14	18	12	18	66 (15)	68 (6)	68 (1)	0.994	0.005	13	16	17	15	65 (4)	66 (3)	61 (10)	0.994	0.005	22	21	21	14	68 (4)	63 (3)	65 (2)	0.998	0.005	13	17	16	9	68 (9)	64 (12)
heptenophos1	Organophosphate	Insecticides	82 (5)	89 (6)	81 (4)	0.998	0.005	17	12	19	22	77 (12)	73 (6)	96 (4)	0.998	0.005	10	9	8	11	94 (4)	75 (8)	99 (3)	0.995	0.005	18	8	10	6	81 (4)	86 (11)	95 (2)	0.998	0.005	1	12	19	14	81 (8)	106 (3)	86 (4)	0.996	0.005	17	18	18	4	93 (4)	89 (2)
hexachlorobenzene (HCB)1	Organochloride	Fungicides	105 (5)	74 (4)	91 (3)	0.996	0.005	35	30	25	20	74 (14)	102 (2)	105 (4)	0.997	0.005	42	34	42	11	89 (10)	99 (5)	84 (4)	0.994	0.005	46	41	40	12	113 (14)	97 (3)	95 (4)	0.998	0.005	25	21	21	20	86 (1)	113 (3)	85 (11)	0.998	0.005	37	35	25	4	99 (13)	80 (7)
hexaconazole1	Organochloride	Fungicides	99 (7)	90 (3)	89 (7)	0.991	0.005	12	15	19	16	70 (11)	81 (5)	74 (10)	0.992	0.005	14	10	16	17	85 (8)	92 (4)	85 (2)	0.998	0.005	16	18	15	4	102 (3)	85 (9)	71 (3)	0.991	0.005	12	16	19	23	88 (9)	113 (8)	91 (3)	0.995	0.005	19	17	16	18	76 (3)	74 (4)
hexaflumuron2	Benzoylphenylurea	Insecticides	102 (6)	103 (3)	106 (5)	0.998	0.005	13	19	15	22	95 (4)	109 (10)	105 (4)	0.993	0.005	19	13	18	24	80 (17)	89 (12)	83 (2)	0.998	0.005	14	14	11	23	89 (10)	89 (9)	93 (4)	0.997	0.005	2	9	8	16	96 (3)	88 (7)	87 (9)	0.991	0.005	13	17	14	12	95 (12)	95 (1)
hexazinone2	Triazinone	Herbicides	78 (14)	97 (2)	102 (2)	0.997	0.005	18	12	14	21	103 (10)	108 (8)	116 (5)	0.998	0.005	6	7	14	22	84 (11)	90 (3)	86 (2)	0.997	0.005	13	11	17	12	74 (4)	71 (4)	85 (1)	0.997	0.005	16	14	19	22	74 (4)	95 (7)	85 (5)	0.993	0.005	4	5	17	23	95 (7)	95 (2)
hexythiazox1	Anilide	Acaricides	77 (8)	89 (2)	78 (5)	0.998	0.01	14	18	12	22	85 (3)	72 (6)	102 (2)	0.997	0.01	15	13	11	19	73 (4)	73 (3)	76 (10)	0.998	0.01	15	18	16	14	71 (5)	70 (1)	79 (7)	0.997	0.01	11	17	4	19	95 (1)	94 (3)	89 (5)	0.992	0.01	15	14	21	9	94 (3)	81 (4)
hydramethylnon2	Pyrimidine	Insecticides	73 (13)	80 (7)	86 (6)	0.992	0.005	15	17	16	14	90 (5)	86 (10)	78 (5)	0.994	0.005	16	11	14	20	98 (9)	97 (2)	96 (8)	0.994	0.005	14	18	14	22	110 (11)	99 (5)	85 (4)	0.994	0.005	14	13	10	15	95 (2)	74 (7)	101 (4)	0.991	0.005	12	17	13	4	74 (7)	71 (3)
imazalil1	Imidazole	Fungicides	76 (11)	84 (4)	101 (10)	0.998	0.005	19	9	13	22	99 (4)	75 (2)	76 (6)	0.993	0.005	19	12	11	28	78 (14)	89 (2)	88 (10)	0.998	0.005	4	17	17	22	70 (7)	74 (1)	74 (3)	0.995	0.005	14	10	1	12	81 (4)	106 (14)	105 (3)	0.992	0.005	18	12	10	4	106 (14)	93 (4)
imazamox2	Imidazolinone	Herbicides	97 (3)	95 (1)	108 (1)	0.996	0.005	14	6	18	22	100 (2)	78 (6)	111 (10)	0.996	0.005	15	15	4	11	90 (4)	80 (7)	88 (8)	0.995	0.005	11	16	16	23	98 (5)	76 (7)	79 (4)	0.994	0.005	15	6	14	13	71 (3)	85 (6)	105 (11)	0.990	0.005	12	15	10	10	85 (6)	85 (11)
imibenconazole1	Triazole	Fungicides	74 (19)	71 (2)	71 (1)	0.997	0.005	10	8	18	18	79 (13)	91 (12)	108 (1)	0.993	0.005	14	15	10	21	99 (5)	74 (4)	91 (4)	0.998	0.005	11	13	14	17	103 (4)	87 (7)	94 (7)	0.998	0.005	16	14	14	26	93 (4)	93 (3)	90 (4)	0.991	0.005	14	13	23	26	93 (3)	96 (2)
imidacloprid2	Neonicotinoid	Insecticides	89 (9)	81 (4)	87 (7)	0.998	0.005	18	7	16	23	83 (3)	102 (6)	107 (17)	0.991	0.005	8	16	7	15	75 (12)	95 (10)	81 (8)	0.996	0.005	13	14	1	23	99 (12)	105 (6)	102 (8)	0.994	0.005	19	7	7	15	85 (1)	92 (7)	73 (1)	0.992	0.005	12	15	17	19	72 (7)	79 (4)
indoxacarb1	Oxadiazine	Insecticides	71 (4)	71 (3)	64 (3)	0.992	0.005	13	13	16	10	103 (8)	70 (4)	105 (12)	0.997	0.005	17	19	12	24	86 (4)	95 (2)	99 (6)	0.994	0.005	15	12	8	6	108 (13)	106 (4)	88 (3)	0.998	0.005	18	9	13	30	96 (2)	72 (6)	93 (4)	0.992	0.005	12	14	14	13	72 (6)	76 (13)
iodosulfuron-methyl2	Triazinylsulfonylurea	Herbicides	98 (8)	93 (4)	91 (8)	0.998	0.005	15	16	13	7	83 (9)	119 (10)	107 (11)	0.997	0.005	11	17	9	25	75 (11)	81 (4)	89 (5)	0.997	0.005	13	11	15	20	109 (11)	85 (2)	85 (3)	0.998	0.005	17	6	12	22	79 (4)	89 (7)	67 (5)	0.998	0.005	12	14	13	36	79 (7)	106 (4)
ipconazole1	Triazole	Fungicides	88 (11)	85 (1)	115 (4)	0.998	0.005	11	14	10	10	78 (4)	90 (6)	81 (10)	0.997	0.005	19	19	13	25	93 (7)	89 (3)	103 (9)	0.998	0.005	4	16	15	16	102 (6)	94 (2)	74 (2)	0.997	0.005	14	18	14	15	98 (5)	86 (5)	84 (8)	0.992	0.005	18	12	17	7	75 (9)	93 (4)
iprodione1	Dicarboximide	Fungicides	95 (4)	96 (2)	109 (4)	0.995	0.005	8	7	14	15	106 (4)	95 (5)	107 (3)	0.994	0.005	10	12	6	24	99 (3)	93 (4)	83 (2)	0.993	0.005	12	10	14	20	100 (8)	81 (4)	75 (6)	0.998	0.005	16	18	14	31	103 (4)	101 (6)	108 (5)	0.998	0.005	2	9	5	9	72 (14)	79 (15)
iprovalicarb1	Carbamate	Fungicides	111 (3)	79 (4)	79 (2)	0.997	0.005	14	15	18	28	85 (2)	86 (2)	72 (11)	0.990	0.005	13	9	10	15	73 (14)	85 (14)	89 (14)	0.998	0.005	15	9	15	16	78 (12)	61 (8)	84 (7)	0.991	0.005	5	7	7	17	99 (1)	103 (3)	84 (4)	0.995	0.005	17	15	15	28	73 (17)	76 (11)
isocarbophos1	Organophosphate	Insecticides	116 (12)	76 (13)	78 (4)	0.996	0.005	11	5	13	22	90 (2)	76 (10)	74 (4)	0.994	0.005	14	6	8	24	75 (6)	96 (2)	86 (7)	0.998	0.005	11	4	12	18	71 (13)	70 (3)	75 (9)	0.999	0.005	4	9	18	23	88 (1)	97 (2)	83 (2)	0.993	0.005	15	13	18	20	71 (5)	76 (3)
isofenphos1	Organophosphate	Insecticides	102 (7)	106 (4)	91 (4)	0.991	0.005	17	10	11	13	89 (4)	96 (8)	88 (3)	0.998	0.005	8	12	1	24	71 (14)	79 (4)	82 (18)	0.998	0.005	13	4	13	21	104 (5)	106 (14)	109 (13)	0.994	0.005	11	15	14	30	109 (1)	101 (2)	87 (3)	0.997	0.005	17	13	19	21	91 (11)	100 (12)
isofenphos-methyl1	Organophosphate	Insecticides	86 (10)	105 (2)	85 (5)	0.994	0.005	12	2	19	15	93 (9)	78 (6)	86 (8)	0.998	0.005	13	10	17	20	71 (10)	76 (13)	87 (8)	0.991	0.005	18	18	17	20	81 (13)	86 (1)	94 (8)	0.994	0.005	19	11	12	9	100 (8)	88 (4)	89 (2)	0.996	0.005	10	9	19	15	98 (5)	71 (3)
isofetamid2	Amide	Fungicides	75 (12)	81 (5)	83 (5)	0.994	0.01	15	12	7	22	78 (8)	88 (8)	108 (4)	0.997	0.01	14	16	12	15	101 (16)	106 (4)	105 (3)	0.998	0.01	13	12	16	7	106 (4)	88 (9)	85 (8)	0.992	0.01	11	12	12	19	106 (6)	70 (5)	75 (4)	0.998	0.01	13	16	12	15	90 (13)	95 (4)
isoprocarb1	Carbamate	Insecticides	110 (13)	111 (3)	105 (5)	0.996	0.005	8	8	15	14	109 (10)	101 (4)	104 (1)	0.990	0.005	6	11	6	39	98 (8)	92 (5)	94 (5)	0.996	0.005	14	10	13	17	104 (13)	96 (3)	66 (13)	0.998	0.005	16	17	5	10	101 (4)	86 (7)	103 (2)	0.999	0.005	10	12	15	24	84 (5)	88 (1)
isoprothiolane1	Phosphorothiolate	Fungicides	95 (13)	107 (2)	89 (5)	0.991	0.005	10	15	19	15	85 (6)	81 (8)	80 (2)	0.992	0.005	7	9	5	17	83 (1)	85 (3)	86 (1)	0.999	0.005	8	11	12	25	72 (9)	78 (13)	75 (2)	0.994	0.005	19	14	14	11	86 (9)	86 (3)	85 (3)	0.998	0.005	11	16	15	27	97 (3)	91 (6)
isoproturon2	Urea	Herbicides	76 (11)	108 (4)	86 (4)	0.999	0.005	10	16	15	27	72 (15)	99 (6)	81 (4)	0.998	0.005	14	19	17	13	93 (4)	76 (2)	88 (9)	0.999	0.005	7	13	14	32	108 (11)	99 (3)	93 (1)	0.997	0.005	18	15	10	18	72 (9)	72 (5)	90 (5)	0.992	0.005	15	18	13	22	105 (9)	96 (7)
isopyrazam2	Pyrazole	Fungicides	114 (6)	105 (5)	105 (10)	0.998	0.005	13	15	16	14	71 (12)	89 (15)	82 (3)	0.994	0.005	12	14	6	30	97 (5)	92 (6)	96 (3)	0.999	0.005	10	13	14	14	103 (9)	94 (4)	94 (11)	0.994	0.005	11	11	10	22	78 (13)	72 (3)	80 (2)	0.993	0.005	19	10	17	22	71 (4)	116 (4)
isoxaben2	Amide	Herbicides	108 (5)	103 (7)	105 (18)	0.991	0.005	11	14	11	15	77 (9)	83 (9)	87 (4)	0.999	0.005	15	15	14	14	92 (4)	116 (5)	69 (3)	0.994	0.005	15	8	6	5	106 (2)	95 (4)	76 (3)	0.991	0.005	19	14	18	20	104 (7)	109 (9)	111 (4)	0.994	0.005	15	14	16	12	76 (10)	78 (4)
isoxadifen-ethyl2	Unclassified	Herbicides	116 (7)	98 (5)	104 (2)	0.995	0.005	17	17	6	24	73 (13)	78 (5)	104 (5)	0.998	0.005	11	10	10	20	99 (3)	110 (1)	96 (6)	0.993	0.005	1	12	7	18	96 (11)	76 (7)	91 (4)	0.994	0.005	4	6	6	16	73 (13)	73 (4)	82 (3)	0.993	0.005	16	17	14	16	86 (12)	86 (3)
isoxaflutole2	Oxazole	Herbicides	109 (12)	103 (4)	105 (7)	0.994	0.005	13	19	19	25	88 (9)	93 (2)	106 (18)	0.997	0.005	9	10	13	14	109 (7)	109 (6)	101 (10)	0.998	0.005	18	15	8	21	102 (3)	80 (9)	81 (7)	0.995	0.005	10	14	19	22	92 (5)	91 (9)	84 (6)	0.998	0.005	11	11	18	12	98 (10)	72 (4)
isoxaflutole diketonitrile2	Oxazole	Herbicides	95 (6)	99 (1)	97 (4)	0.993	0.005	11	15	14	25	73 (4)	80 (4)	93 (10)	0.994	0.005	19	18	8	23	71 (3)	76 (1)	85 (5)	0.996	0.005	13	17	1	12	109 (2)	77 (11)	79 (9)	0.994	0.005	14	15	10	21	95 (4)	99 (2)	81 (6)	0.996	0.005	15	15	8	22	73 (5)	118 (6)
ivermectin2	Micro-organism	Insecticides	94 (11)	108 (1)	92 (1)	0.995	0.005	16	16	17	24	96 (3)	82 (8)	88 (6)	0.998	0.005	3	8	5	14	93 (4)	89 (2)	70 (5)	0.998	0.005	11	7	3	10	106 (1)	71 (12)	76 (2)	0.998	0.005	15	16	14	22	95 (13)	113 (12)	80 (7)	0.998	0.005	11	14	5	20	107 (4)	88 (4)
krezoxim-methyl1	Strobilurin	Fungicides	106 (8)	109 (1)	108 (5)	0.995	0.005	18	14	10	18	79 (3)	85 (13)	90 (3)	0.991	0.005	13	9	8	20	85 (11)	96 (2)	85 (5)	0.996	0.005	14	12	15	16	110 (8)	86 (9)	73 (17)	0.998	0.005	15	19	17	14	95 (7)	73 (3)	73 (13)	0.995	0.005	10	9	14	25	78 (4)	84 (2)
lenacil1	Uracil	Herbicides	89 (7)	100 (8)	116 (7)	0.990	0.005	12	13	7	24	79 (10)	100 (7)	73 (3)	0.998	0.005	13	17	15	21	71 (5)	115 (2)	84 (7)	0.995	0.005	13	13	13	23	70 (1)	76 (13)	102 (5)	0.997	0.005	19	18	16	22	99 (2)	86 (4)	97 (5)	0.998	0.005	15	15	1	12	90 (2)	88 (9)
linuron2	Urea	Herbicides	90 (5)	88 (2)	109 (2)	0.999	0.005	9	19	16	24	94 (12)	78 (6)	97 (2)	0.995	0.005	19	13	17	21	88 (4)	85 (4)	89 (6)	0.991	0.005	15	10	15	21	79 (5)	88 (8)	87 (6)	0.998	0.005	5	17	13	22	89 (6)	99 (3)	81 (7)	0.995	0.005	20	11	18	11	88 (2)	114 (6)
lufenuron2	Benzoylurea	Insecticides	78 (5)	71 (11)	83 (8)	0.994	0.005	12	8	8	6	95 (11)	86 (7)	89 (2)	0.992	0.005	2	6	8	18	73 (7)	74 (8)	94 (10)	0.993	0.005	19	15	13	16	74 (11)	97 (2)	78 (4)	0.994	0.005	19	6	14	18	108 (8)	102 (10)	85 (6)	0.996	0.005	11	16	17	14	95 (4)	105 (7)
malaoxon1	Organophosphate	Insecticides	105 (13)	81 (3)	95 (6)	0.998	0.005	18	16	6	20	105 (4)	98 (3)	80 (7)	0.998	0.005	6	20	12	28	85 (3)	97 (2)	75 (5)	0.999	0.005	11	18	4	20	76 (7)	72 (1)	75 (5)	0.998	0.005	18	12	14	23	90 (9)	98 (1)	105 (6)	0.993	0.005	17	20	19	21	81 (0)	85 (7)
malathion1	Organophosphate	Insecticides	73 (3)	76 (4)	74 (1)	0.997	0.005	17	12	18	18	78 (2)	95 (4)	74 (4)	0.994	0.005	16	12	17	23	98 (4)	81 (5)	79 (3)	0.997	0.005	6	21	13	6	87 (7)	70 (7)	88 (4)	0.995	0.005	18	11	4	10	63 (4)	62 (7)	62 (5)	0.992	0.005	18	13	16	24	70 (3)	70 (7)
mandestrobin2	Strobilurin	Fungicides	104 (12)	98 (3)	92 (8)	0.990	0.005	14	18	12	20	117 (3)	119 (9)	105 (1)	0.997	0.005	4	2	2	22	94 (6)	78 (2)	69 (5)	0.990	0.005	16	13	12	22	75 (6)	96 (5)	74 (2)	0.998	0.005	14	7	13	7	99 (13)	85 (6)	90 (9)	0.995	0.005	10	15	13	21	96 (6)	109 (7)
mandipropamid2	Amide	Fungicides	85 (8)	96 (11)	92 (2)	0.992	0.005	10	19	13	17	79 (5)	97 (1)	93 (4)	0.995	0.005	13	11	9	23	90 (15)	79 (3)	87 (3)	0.993	0.005	16	17	16	23	72 (3)	76 (4)	76 (5)	0.993	0.005	13	14	18	21	74 (7)	76 (9)	81 (8)	0.999	0.005	14	8	7	4	96 (3)	109 (2)
mecarbam1	Organophosphate	Insecticides	98 (3)	99 (9)	89 (7)	0.991	0.01	15	19	13	20	71 (2)	84 (9)	95 (2)	0.996	0.01	4	4	10	14	78 (10)	76 (7)	80 (3)	0.994	0.01	17	15	10	14	76 (4)	76 (6)	85 (10)	0.996	0.01	15	17	6	10	86 (13)	80 (6)	83 (5)	0.991	0.01	17	12	4	12	79 (4)	84 (7)
mefenacet2	Anilide	Herbicides	99 (5)	108 (11)	90 (5)	0.997	0.005	18	18	15	11	78 (6)	79 (4)	81 (4)	0.991	0.005	16	1	11	22	89 (5)	76 (4)	74 (7)	0.991	0.005	16	10	11	11	78 (3)	96 (7)	101 (4)	0.994	0.005	19	14	15	4	95 (12)	76 (11)	88 (6)	0.998	0.005	14	17	10	23	94 (9)	115 (7)
mefenpyr-diethyl2	Unclassified	Others	107 (10)	103 (9)	105 (3)	0.996	0.005	17	16	2	19	76 (2)	85 (8)	71 (3)	0.994	0.005	17	17	19	22	96 (7)	76 (1)	109 (7)	0.992	0.005	16	5	7	14	110 (7)	87 (7)	105 (3)	0.997	0.005	13	13	4	15	95 (7)	73 (3)	73 (13)	0.996	0.005	10	9	14	25	96 (9)	85 (6)
mefentrifluconazole2	Conazole	Fungicides	101 (4)	106 (2)	103 (3)	0.998	0.01	12	14	16	22	72 (8)	88 (8)	73 (4)	0.997	0.01	18	12	14	24	78 (7)	79 (4)	96 (4)	0.998	0.01	19	16	6	16	104 (13)	105 (6)	99 (3)	0.998	0.01	11	12	10	14	94 (13)	82 (9)	76 (6)	0.995	0.01	14	18	19	23	96 (3)	106 (5)
mepanipyrim2	Anilinopyrimidine	Fungicides	108 (7)	102 (3)	98 (3)	0.996	0.005	15	14	19	18	89 (4)	96 (11)	85 (1)	0.997	0.005	18	17	15	23	96 (8)	78 (5)	80 (10)	0.999	0.005	15	8	7	20	79 (3)	78 (2)	71 (6)	0.998	0.005	14	10	10	18	106 (14)	89 (4)	98 (13)	0.991	0.005	19	11	13	15	89 (3)	85 (4)
mepronil2	Benzanilide	Fungicides	87 (7)	109 (2)	99 (5)	0.998	0.005	11	15	17	20	73 (4)	82 (10)	96 (2)	0.997	0.005	15	18	12	20	74 (3)	84 (10)	103 (4)	0.999	0.005	18	18	9	22	87 (14)	89 (2)	84 (3)	0.998	0.005	13	7	10	23	85 (6)	99 (8)	97 (4)	0.998	0.005	14	20	11	4	116 (4)	89 (4)
mesosulfuron-methyl2	Sulfonylurea	Herbicides	75 (6)	96 (11)	70 (10)	0.991	0.005	20	12	15	17	73 (2)	84 (5)	69 (4)	0.997	0.005	20	12	9	22	70 (11)	75 (4)	72 (4)	0.997	0.005	17	13	17	21	84 (11)	89 (5)	97 (2)	0.998	0.005	16	16	11	22	93 (13)	89 (2)	89 (2)	0.996	0.005	12	13	11	15	109 (6)	70 (7)
mesotrion2	Aroylcyclohexanedione	Herbicides	76 (14)	110 (8)	101 (4)	0.993	0.005	16	20	4	16	80 (4)	97 (3)	76 (13)	0.994	0.005	16	18	15	21	105 (10)	87 (6)	106 (4)	0.991	0.005	14	14	16	13	81 (1)	75 (4)	85 (5)	0.991	0.005	18	12	16	23	102 (7)	106 (7)	90 (6)	0.998	0.005	12	6	17	7	108 (14)	110 (1)
metaflumizone2	Unclassified	Insecticides	85 (16)	90 (11)	110 (3)	0.999	0.005	15	12	3	17	93 (7)	96 (5)	106 (4)	0.995	0.005	15	18	13	14	99 (12)	97 (3)	109 (7)	0.990	0.005	16	13	8	14	102 (12)	108 (2)	103 (2)	0.998	0.005	15	7	8	14	84 (7)	86 (4)	74 (1)	0.994	0.005	15	11	15	25	103 (2)	109 (7)
metalaxyl1	Anilide	Fungicides	71 (5)	79 (5)	76 (3)	0.997	0.01	16	17	18	22	71 (12)	74 (3)	79 (4)	0.990	0.01	11	18	13	22	79 (5)	89 (8)	106 (12)	0.995	0.01	10	14	18	22	76 (12)	71 (7)	104 (2)	0.996	0.01	16	12	14	22	73 (5)	94 (10)	76 (7)	0.995	0.01	11	11	14	32	108 (0)	88 (6)
metamitron1	Triazinone	Herbicides	88 (4)	84 (1)	109 (4)	0.990	0.005	18	17	12	22	83 (2)	82 (9)	72 (9)	0.998	0.005	11	8	9	21	81 (4)	83 (3)	63 (2)	0.992	0.005	12	10	6	22	92 (13)	99 (4)	97 (2)	0.999	0.005	7	13	11	22	96 (4)	105 (5)	91 (2)	0.994	0.005	11	5	17	14	99 (3)	95 (7)
metazachlor1	Chloroacetamide	Herbicides	93 (7)	85 (8)	71 (2)	0.994	0.005	14	18	13	27	73 (4)	80 (4)	93 (10)	0.994	0.005	19	18	8	23	71 (12)	84 (2)	88 (4)	0.997	0.005	15	18	5	27	100 (17)	94 (2)	94 (7)	0.999	0.005	18	12	17	18	74 (5)	81 (4)	95 (4)	0.993	0.005	6	7	12	30	106 (6)	70 (5)
metconazole1	Triazole	Fungicides	98 (5)	106 (13)	99 (7)	0.991	0.005	16	19	16	27	71 (7)	118 (10)	76 (10)	0.991	0.005	13	8	7	20	98 (13)	88 (2)	95 (7)	0.998	0.005	17	9	17	14	87 (17)	78 (7)	88 (8)	0.999	0.005	14	19	12	23	83 (11)	99 (7)	74 (1)	0.995	0.005	14	14	3	5	101 (4)	86 (7)
methabenthiazuron2	Urea	Fungicides	99 (12)	82 (8)	99 (10)	0.992	0.005	13	10	13	27	78 (5)	94 (10)	89 (5)	0.995	0.005	12	5	8	22	107 (4)	109 (2)	102 (5)	0.994	0.005	11	17	18	15	93 (6)	98 (7)	96 (4)	0.994	0.005	18	19	18	10	79 (10)	72 (6)	71 (8)	0.995	0.005	14	15	10	13	86 (9)	86 (3)
methacrifos1	Organophosphate	Insecticides	101 (13)	110 (7)	78 (5)	0.998	0.005	19	11	11	28	99 (4)	91 (5)	82 (2)	0.994	0.005	19	17	8	21	85 (10)	87 (8)	76 (4)	0.996	0.005	11	13	11	24	113 (2)	76 (12)	106 (9)	0.993	0.005	10	12	8	7	81 (11)	78 (4)	86 (1)	0.990	0.005	10	18	19	19	72 (9)	72 (5)
methamidophos1	Organophosphate	Insecticides	86 (11)	96 (6)	72 (6)	0.993	0.01	12	16	17	27	88 (1)	116 (3)	86 (2)	0.994	0.01	18	1	8	3	71 (12)	82 (3)	70 (1)	0.992	0.01	16	6	11	20	70 (4)	70 (2)	98 (9)	0.998	0.01	10	12	10	10	93 (4)	91 (4)	88 (9)	0.999	0.01	14	13	10	15	78 (3)	72 (3)
methfuroxam2	Furanilide	Fungicides	85 (8)	93 (4)	86 (10)	0.999	0.005	15	13	12	26	82 (1)	119 (3)	76 (10)	0.998	0.005	18	16	9	14	108 (9)	111 (5)	102 (1)	0.996	0.005	13	12	15	16	99 (5)	70 (14)	78 (5)	0.996	0.005	18	12	14	15	82 (16)	95 (5)	81 (5)	0.998	0.005	19	13	19	12	74 (7)	109 (9)
methidathion1	Organophosphate	Insecticides	72 (5)	77 (2)	75 (2)	0.999	0.005	16	21	14	22	102 (1)	104 (2)	74 (2)	0.993	0.005	13	18	14	22	98 (8)	95 (6)	84 (1)	0.996	0.005	7	12	7	20	118 (4)	89 (14)	75 (3)	0.998	0.005	10	15	32	28	73 (14)	70 (5)	79 (3)	0.997	0.005	13	16	11	13	113 (3)	73 (4)
methiocarb sulfone2	Carbamate	Insecticides	89 (11)	79 (12)	78 (2)	0.997	0.005	4	13	12	5	96 (3)	86 (7)	89 (3)	0.998	0.005	13	20	16	22	78 (9)	94 (1)	74 (3)	0.994	0.005	16	19	6	16	89 (2)	84 (7)	71 (9)	0.996	0.005	15	12	12	22	74 (12)	85 (5)	99 (3)	0.990	0.005	16	10	13	26	112 (3)	81 (4)
methiocarb sulfoxide2	Carbamate	Insecticides	100 (8)	74 (2)	116 (4)	0.998	0.005	11	12	6	18	96 (2)	113 (3)	85 (8)	0.993	0.005	17	4	5	25	97 (14)	106 (8)	75 (3)	0.995	0.005	12	19	4	18	70 (3)	73 (5)	95 (1)	0.995	0.005	16	16	13	13	77 (12)	89 (5)	94 (4)	0.991	0.005	16	17	13	15	100 (4)	101 (8)
methiocarb2	Carbamate	Insecticides	77 (5)	81 (7)	76 (4)	0.992	0.005	11	10	14	16	89 (11)	95 (12)	80 (1)	0.994	0.005	12	8	8	12	87 (10)	89 (7)	80 (4)	0.991	0.005	10	17	20	21	73 (13)	96 (4)	92 (2)	0.991	0.005	15	10	1	15	74 (15)	81 (4)	95 (4)	0.997	0.005	6	7	12	30	89 (4)	86 (1)
methomyl2	Carbamate	Insecticides	100 (7)	86 (3)	70 (4)	0.998	0.005	16	11	17	10	103 (3)	107 (7)	110 (11)	0.998	0.005	13	8	4	27	70 (17)	90 (5)	79 82)	0.990	0.005	14	18	19	20	77 (2)	83 (1)	76 (4)	0.993	0.005	13	10	14	22	85 (12)	105 (3)	75 (4)	0.995	0.005	17	18	15	22	71 (4)	78 (4)
methoprotryne2	Triazine	Herbicides	96 (7)	76 (7)	95 (10)	0.996	0.005	12	16	18	14	73 (11)	73 (14)	73 (4)	0.990	0.005	19	13	17	8	84 (3)	90 (14)	93 (10)	0.994	0.005	13	5	17	6	75 (11)	79 (1)	76 (4)	0.999	0.005	5	8	11	18	116 (12)	118 (3)	98 (2)	0.998	0.005	13	12	12	27	94 (2)	108 (10)
methoxychlor (DMDT)1	Organochloride	Insecticides	68 (6)	62 (14)	69 (4)	0.997	0.005	11	5	3	21	65 (2)	61 (6)	68 (1)	0.992	0.005	18	15	12	7	65 (4)	62 (4)	63 (4)	0.996	0.005	19	14	12	16	69 (14)	69 (2)	63 (3)	0.997	0.005	12	11	3	17	63 (2)	65 (5)	66 (3)	0.999	0.005	17	12	13	17	65 (18)	68 (15)
methoxyfenozide2	Carbohydrazide	Insecticides	76 (7)	76 (11)	88 (4)	0.998	0.005	19	32	14	21	75 (10)	74 (8)	78 (4)	0.990	0.005	13	12	9	5	74 (2)	73 (15)	86 (5)	0.997	0.005	16	17	13	15	99 (13)	93 (4)	83 (3)	0.990	0.005	11	5	11	31	100 (12)	103 (14)	84 (3)	0.996	0.005	11	10	14	9	108 (2)	94 (3)
metobromuron2	Urea	Herbicides	72 (9)	75 (5)	76 (5)	0.992	0.005	58	47	44	4	89 (8)	105 (4)	90 (4)	0.998	0.005	59	53	47	20	104 (5)	99 (4)	98 (9)	0.997	0.005	51	55	56	22	73 (7)	73 (2)	74 (2)	0.994	0.005	53	57	51	14	81 (14)	95 (3)	88 (2)	0.998	0.005	54	52	51	19	78 (6)	91 (8)
metolachlor1	Chloroacetanilide	Herbicides	77 (11)	75 (6)	75 (6)	0.998	0.005	0	8	4	15	96 (3)	106 (3)	99 (5)	0.994	0.005	11	14	17	22	77 (18)	76 (18)	72 (4)	0.990	0.005	16	17	10	22	75 (16)	73 (4)	94 (4)	0.991	0.005	13	17	13	19	90 (14)	100 (2)	90 (5)	0.999	0.005	19	12	20	16	94 (2)	115 (4)
metolcarb2	Carbamate	Insecticides	71 (12)	83 (3)	77 (10)	0.998	0.005	15	13	14	4	76 (7)	72 (5)	75 (2)	0.995	0.005	20	12	8	21	78 (8)	112 (2)	91 (10)	0.998	0.005	7	15	15	23	111 (14)	74 (2)	75 (4)	0.992	0.005	11	10	6	17	99 (5)	79 (13)	106 (13)	0.998	0.005	13	9	8	20	90 (5)	109 (4)
metosulam2	Triazolopyrimidine	Herbicides	86 (9)	84 (2)	77 (1)	0.995	0.005	16	16	19	15	72 (6)	104 (2)	86 (4)	0.994	0.005	20	0	10	16	90 (7)	96 (2)	80 (10)	0.994	0.005	12	16	12	4	73 (4)	88 (7)	94 (4)	0.998	0.005	15	14	11	10	75 (12)	83 (3)	88 (10)	0.997	0.005	7	10	14	15	85 (6)	87 (3)
metoxuron2	Urea	Herbicides	76 (13)	78 (2)	80 (17)	0.997	0.005	9	14	18	7	73 (7)	75 (8)	75 (1)	0.998	0.005	19	16	15	14	80 (4)	102 (4)	76 (5)	0.998	0.005	9	17	13	38	71 (10)	77 (2)	96 (6)	0.993	0.005	7	16	8	17	97 (4)	70 (1)	109 (3)	0.998	0.005	10	8	4	20	88 (3)	78 (8)
metrafenone1	Benzophenone	Fungicides	68 (8)	69 (2)	73 (12)	0.996	0.005	18	17	14	9	71 (3)	71 (3)	117 (7)	0.994	0.005	20	16	10	17	92 (4)	89 (3)	101 (6)	0.995	0.005	18	11	15	12	76 (6)	74 (5)	92 (3)	0.999	0.005	13	15	11	23	92 (3)	80 (10)	103 (4)	0.999	0.005	16	14	14	11	83 (13)	90 (7)
metribuzin1	Chloroacetamide	Herbicides	97 (2)	87 (1)	80 (11)	0.991	0.005	7	14	11	6	92 (8)	95 (7)	99 (3)	0.998	0.005	11	14	18	16	100 (7)	88 (4)	103 (3)	0.998	0.005	10	8	6	10	98 (8)	85 (2)	93 (4)	0.999	0.005	16	8	14	14	78 (12)	92 (1)	106 (3)	0.998	0.005	15	15	9	19	72 (7)	80 (4)
metsulfuron-methyl2	Sulfonylurea	Herbicides	72 (1)	79 (3)	76 (6)	0.994	0.005	12	13	10	22	77 (7)	79 (6)	73 (7)	0.998	0.005	16	17	14	21	95 (8)	96 (5)	97 (2)	0.991	0.005	18	11	14	16	79 (14)	76 (12)	76 (3)	0.997	0.005	18	16	15	18	76 (5)	82 (5)	88 (9)	0.998	0.005	4	13	12	22	78 (4)	92 (4)
mevinphos1	Organophosphate	Insecticides	70 (7)	111 (5)	106 (10)	0.994	0.005	11	11	16	20	91 (7)	75 (7)	75 (6)	0.997	0.005	6	7	5	20	74 (7)	90 (8)	110 (2)	0.998	0.005	14	13	14	11	90 (5)	82 (6)	81 (4)	0.991	0.005	13	11	6	26	79 (7)	96 (6)	118 (3)	0.992	0.005	13	16	11	17	71 (3)	111 (4)
mexacarbate2	Carbamate	Insecticides	96 (5)	99 (11)	115 (3)	0.996	0.005	5	13	13	11	85 (11)	105 (2)	111 (14)	0.998	0.005	2	1	4	27	72 (5)	117 (6)	104 (2)	0.995	0.005	15	12	15	20	105 (3)	73 (14)	79 (4)	0.990	0.005	6	4	15	27	95 (4)	88 (3)	89 (7)	0.990	0.005	19	14	8	18	74 (2)	102 (7)
mirex1	Organochloride	Insecticides	76 (6)	71 (2)	109 (11)	0.991	0.005	13	16	15	38	81 (9)	71 (5)	71 (1)	0.990	0.005	18	10	7	19	72 (8)	81 (6)	77 (2)	0.996	0.005	15	13	19	10	93 (3)	88 (4)	72 (9)	0.995	0.005	16	17	9	18	84 (13)	88 (2)	96 (7)	0.990	0.005	10	13	6	20	93 (18)	110 (4)
molinate1	Thiocarbamate	Herbicides	72 (1)	75 (2)	75 (4)	0.997	0.01	19	14	13	21	71 (5)	110 (11)	76 (6)	0.998	0.01	17	17	17	17	89 (8)	101 (4)	71 (5)	0.999	0.01	10	8	8	14	92 (12)	88 (2)	93 (10)	0.992	0.01	9	12	11	20	86 (4)	77 (2)	84 (1)	0.992	0.01	19	13	3	17	74 (2)	109 (11)
monocrotophos2	Organophosphate	Insecticides	70 (7)	79 (4)	75 (3)	0.995	0.005	16	15	4	18	94 (9)	103 (7)	98 (8)	0.991	0.005	19	10	12	22	83 (4)	85 (8)	78 (4)	0.994	0.005	20	19	18	21	98 (3)	76 (2)	76 (10)	0.997	0.005	14	7	10	17	89 (11)	98 (7)	92 (4)	0.994	0.005	19	16	17	16	94 (5)	88 (9)
monolinuron2	Urea	Herbicides	87 (6)	105 (7)	95 (8)	0.993	0.005	20	19	17	21	85 (6)	98 (5)	79 (4)	0.998	0.005	19	19	15	21	92 (3)	96 (7)	103 (7)	0.998	0.005	18	16	12	17	99 (5)	94 (2)	89 (5)	0.998	0.005	12	12	17	23	90 (12)	77 (12)	75 (14)	0.994	0.005	12	13	19	17	98 (13)	107 (2)
monuron2	Urea	Herbicides	71 (3)	93 (12)	95 (4)	0.998	0.005	12	16	16	12	85 (4)	103 (4)	87 (3)	0.991	0.005	18	13	16	23	78 (5)	87 (7)	98 (7)	0.998	0.005	20	8	6	9	70 (10)	86 (3)	82 (2)	0.994	0.005	14	15	14	17	85 (13)	74 (2)	113 (2)	0.997	0.005	19	19	13	22	107 (4)	88 (3)
moxidectin2	Milbemycin	Insecticides	99 (12)	79 (2)	94 (8)	0.991	0.005	16	14	8	23	86 (2)	99 (1)	115 (7)	0.998	0.005	8	10	17	16	93 (2)	75 (6)	76 (12)	0.991	0.005	19	18	15	18	101 (4)	108 (2)	96 (2)	0.996	0.005	11	15	7	22	99 (5)	70 (5)	104 (2)	0.998	0.005	18	17	10	22	89 (12)	96 (2)
myclobutanil1	Triazole	Fungicides	78 (8)	92 (9)	74 (1)	0.997	0.005	15	10	15	15	94 (9)	108 (1)	103 (14)	0.996	0.005	17	7	11	22	72 (8)	76 (4)	70 (2)	0.997	0.005	15	8	5	23	85 (8)	74 (6)	76 (10)	0.992	0.005	14	15	11	21	91 (4)	95 (4)	85 (2)	0.994	0.005	15	21	11	27	90 (6)	86 (8)
N,N-dimethyl-N'-p-tolysulphamide (DMST)2	Unclassified	Fungicides	76 (2)	87 (7)	106 (5)	0.990	0.005	15	13	12	14	100 (8)	109 (1)	105 (3)	0.991	0.005	17	17	8	20	85 (13)	85 (2)	70 (14)	0.997	0.005	18	16	16	11	96 (7)	94 (2)	74 (2)	0.996	0.005	12	18	14	17	110 (11)	103 (2)	87 (8)	0.998	0.005	11	13	7	27	108 (2)	73 (3)
naled2	Organophosphate	Insecticides	98 (2)	84 (5)	105 (4)	0.995	0.005	11	12	13	20	107 (8)	100 (8)	90 (7)	0.997	0.005	10	11	11	16	71 (2)	73 (4)	107 (2)	0.997	0.005	15	13	10	5	87 (17)	90 (15)	89 (3)	0.996	0.005	15	19	15	12	73 (4)	85 (3)	86 (8)	0.998	0.005	12	14	15	27	78 (8)	95 (6)
napropamide1	Amide	Herbicides	82 (7)	69 (9)	93 (10)	0.998	0.005	7	13	10	18	95 (13)	78 (2)	79 (6)	0.995	0.005	17	16	13	22	74 (1)	74 (3)	108 (4)	0.994	0.005	13	11	18	9	75 (6)	97 (4)	85 (8)	0.994	0.005	6	10	11	21	98 (10)	90 (5)	83 (3)	0.991	0.005	11	15	16	28	98 (9)	74 (5)
neburon2	Urea	Herbicides	91 (13)	104 (1)	72 (13)	0.997	0.005	16	10	7	21	85 (5)	81 (3)	100 (7)	0.993	0.005	18	12	12	21	95 (4)	74 (5)	71 (5)	0.995	0.005	15	11	14	8	70 (5)	102 (4)	103 (2)	0.995	0.005	6	12	3	25	78 (4)	99 (4)	74 (5)	0.992	0.005	19	10	18	27	97 (4)	90 (5)
nicosulfuron2	Sulfonylurea	Herbicides	72 (7)	105 (13)	102 (2)	0.998	0.005	10	16	10	11	93 (4)	126 (4)	106 (14)	0.998	0.005	16	16	13	22	75 (3)	70 (1)	71 (4)	0.994	0.005	18	17	1	9	76 (14)	79 (2)	80 (1)	0.991	0.005	14	12	8	23	90 (14)	100 (2)	90 (5)	0.997	0.005	17	8	13	26	117 (3)	106 (13)
nitenpyram2	Neonicotinoid	Insecticides	87 (14)	76 (1)	79 (2)	0.993	0.005	13	25	15	24	96 (5)	104 (3)	85 (6)	0.991	0.005	16	16	10	24	79 (12)	79 (5)	74 (10)	0.998	0.005	12	13	19	10	85 (12)	102 (2)	110 (11)	0.990	0.005	4	4	19	13	99 (5)	79 (13)	106 (13)	0.993	0.005	8	14	5	22	70 (3)	88 (10)
nitrofen1	Diphenyl ether	Herbicides	77 (2)	76 (4)	98 (8)	0.997	0.01	17	17	19	24	78 (11)	99 (9)	83 (3)	0.997	0.01	18	19	13	16	89 (6)	84 (1)	105 (5)	0.994	0.01	13	16	16	11	71 (15)	71 (10)	73 (4)	0.994	0.01	14	10	15	12	75 (2)	83 (3)	88 (10)	0.997	0.01	14	12	4	7	98 (2)	98 (1)
norflurazon2	Pyridazinone	Herbicides	72 (2)	75 (9)	98 (9)	0.998	0.005	16	16	11	25	72 (10)	108 (11)	72 (7)	0.990	0.005	12	9	15	22	74 (4)	73 (2)	99 (7)	0.998	0.005	15	18	14	10	78 (14)	87 (2)	86 (4)	0.996	0.005	13	14	10	12	86 (4)	103 (8)	85 (6)	0.999	0.005	17	11	14	26	82 (7)	78 (4)
novaluron2	Benzoylurea	Insecticides	115 (10)	100 (9)	97 (4)	0.996	0.005	12	12	15	21	74 (4)	73 (9)	71 (6)	0.995	0.005	16	18	11	20	90 (3)	90 (4)	102 (6)	0.998	0.005	12	15	16	21	103 (11)	108 (3)	105 (2)	0.997	0.005	3	1	18	13	75 (11)	83 (9)	83 (3)	0.999	0.005	4	11	15	20	91 (3)	90 (4)
op’-DDT1	Organochloride	Insecticides	75 (2)	74 (3)	117 (3)	0.998	0.005	21	11	17	16	75(5)	106 (2)	86 (3)	0.998	0.005	13	8	16	20	73 (3)	71 (2)	78 (4)	0.997	0.005	14	4	16	18	98 (5)	79 (8)	71 (5)	0.997	0.005	11	8	13	25	117 (7)	78 (4)	72 (7)	0.992	0.005	12	19	21	17	108 (11)	108 (6)
omethoate2	Organophosphate	Insecticides	76 (3)	72 (3)	70 (3)	0.993	0.005	11	9	17	20	85 (15)	96 (11)	109 (9)	0.997	0.005	13	17	19	21	77 (12)	74 (4)	71 (4)	0.998	0.005	8	9	13	21	94 (2)	100 (1)	110 (11)	0.990	0.005	14	15	15	19	99 (3)	106 (4)	71 (6)	0.999	0.005	17	4	14	16	103 (9)	88 (8)
oxadiargyl2	Oxadiazolone	Herbicides	71 (2)	88 (8)	98 (2)	0.994	0.005	14	14	11	13	115 (16)	90 (14)	108 (5)	0.994	0.005	14	18	9	22	89 (2)	81 (6)	85 (5)	0.991	0.005	11	14	10	10	86 (3)	105 (11)	103 (7)	0.998	0.005	8	13	14	15	73 (7)	85 (2)	86 (3)	0.999	0.005	8	14	15	17	76 (2)	71 (4)
oxadixyl2	Anilide	Fungicides	107 (9)	79 (7)	82 (7)	0.998	0.005	14	18	12	15	78 (5)	102 (3)	93 (4)	0.998	0.005	13	12	16	20	80 (7)	95 (2)	70 (5)	0.999	0.005	13	12	18	12	108 (2)	90 (4)	98 (5)	0.994	0.005	9	19	16	15	75 (6)	90 (2)	109 (9)	0.999	0.005	17	17	13	22	76 (11)	81 (8)
oxamyl oxime2	Carbamate	Insecticides	89 (14)	74 (7)	91 (3)	0.999	0.005	28	18	13	22	82 (9)	109 (2)	81 (4)	0.993	0.005	10	7	15	21	99 (3)	85 (2)	105 (5)	0.994	0.005	12	8	19	9	102 (6)	110 (1)	103 (4)	0.998	0.005	8	10	7	17	111 (14)	89 (4)	93 (4)	0.995	0.005	12	16	17	22	102 (3)	99 (6)
oxamyl2	Carbamate	Insecticides	81 (15)	102 (6)	72 (7)	0.994	0.005	18	10	5	17	89 (15)	106 (1)	101 (8)	0.998	0.005	8	8	6	20	94 (4)	75 (8)	99 (3)	0.994	0.005	8	10	11	6	94 (2)	93 (4)	99 (1)	0.995	0.005	14	13	19	13	71 (1)	93 (0)	81 (4)	0.999	0.005	16	16	14	27	109 (2)	89 (5)
oxathiapiprolin2	Oxazole	Fungicides	89 (4)	73 (14)	87 (14)	0.994	0.005	20	18	17	9	83 (9)	119 (10)	107 (11)	0.997	0.005	11	17	9	25	75 (14)	70 (12)	72 (5)	0.992	0.005	16	15	19	22	93 (3)	108 (4)	72 (9)	0.998	0.005	19	16	7	18	76 (6)	78 (8)	76 (8)	0.999	0.005	17	7	7	10	106 (1)	103 (9)
oxycarboxin2	Oxathiin	Fungicides	78 (8)	108 (4)	98 (6)	0.992	0.005	18	11	18	18	86 (17)	110 (8)	86 (1)	0.994	0.005	16	44	8	15	75 (4)	75 (4)	62 (3)	0.998	0.005	6	10	17	16	90 (5)	107 (5)	108 (1)	0.991	0.005	6	11	18	15	98 (8)	109 (3)	86 (1)	0.998	0.005	18	6	13	8	110 (8)	106 (4)
oxydemeton-methyl2	Organophosphate	Insecticides	79 (1)	88 (2)	89 (8)	0.998	0.005	18	10	8	23	93 (0)	70 (1)	88 (9)	0.997	0.005	17	13	14	17	88 (12)	89 (5)	85 (1)	0.994	0.005	14	17	13	19	97 (4)	102 (4)	109 (1)	0.998	0.005	18	15	7	14	79 (4)	76 (7)	88 (9)	0.996	0.005	10	4	18	19	70 (1)	105 (2)
oxyfluorfen1	Nitrophenyl ether	Herbicides	89 (10)	76 (2)	83 (4)	0.994	0.01	17	15	11	11	84 (2)	79 (5)	96 (3)	0.996	0.01	5	33	34	25	82 (12)	74 (4)	73 (4)	0.997	0.01	12	14	18	23	79 (2)	98 (7)	100 (8)	0.995	0.01	18	13	16	12	83 (3)	91 (9)	95 (2)	0.991	0.01	13	15	21	18	79 (5)	71 (5)
paclobutrazol1	Triazole	Growth regulators	70 (13)	91 (3)	102 (3)	0.997	0.005	19	19	6	20	79 (4)	74 (1)	79 (3)	0.999	0.005	17	18	10	20	104 (3)	100 (14)	103 (10)	0.994	0.005	13	5	17	6	102 (2)	76 (12)	88 (2)	0.996	0.005	17	16	11	11	72 (7)	71 (4)	81 (4)	0.998	0.005	15	4	8	20	74 (15)	70 (11)
paraoxon1	Organophosphate	Insecticides	105 (5)	72 (7)	78 (5)	0.994	0.005	16	16	12	13	74 (4)	72 (8)	79 (3)	0.994	0.005	18	15	22	19	72 (6)	79 (2)	79 (5)	0.991	0.005	11	17	16	16	71 (10)	85 (2)	81 (3)	0.999	0.005	11	10	5	14	71 (6)	97 (10)	71 (3)	0.999	0.005	10	15	15	18	76 (7)	73 (7)
paraoxon-methyl1	Organophosphate	Insecticides	92 (3)	87 (14)	93 (2)	0.991	0.005	15	14	11	6	103 (3)	102 (5)	94 (4)	0.995	0.005	9	12	15	20	98 (12)	96 (16)	85 (10)	0.994	0.005	15	10	14	5	87 (2)	128 (3)	126 (4)	0.994	0.005	16	11	17	14	86 (3)	106 (14)	93 (4)	0.998	0.005	15	14	12	34	87 (7)	78 (5)
parathion1	Organophosphate	Insecticides	91 (4)	98 (6)	72 (8)	0.994	0.005	16	16	18	9	88 (17)	79 (3)	95 (4)	0.995	0.005	8	2	20	13	73 (6)	89 (1)	86 (5)	0.995	0.005	19	15	18	9	88 (5)	96 (3)	88 (7)	0.998	0.005	10	15	12	14	109 (9)	109 (11)	85 (1)	0.990	0.005	17	17	15	7	75 (6)	73 (4)
parathion-methyl1	Organophosphate	Insecticides	97 (8)	89 (8)	75 (3)	0.995	0.005	14	14	14	15	97 (14)	98 (2)	75 (4)	0.993	0.005	19	13	11	14	102 (12)	71 (1)	77 (8)	0.994	0.005	11	17	14	9	73 (4)	96 (3)	86 (4)	0.998	0.005	13	13	16	4	93 (4)	113 (11)	96 (2)	0.998	0.005	8	22	11	16	76 (4)	99 (1)
pebulate1	Thiocarbamate	Herbicides	96 (1)	83 (4)	100 (7)	0.994	0.005	14	14	19	15	100 (6)	106 (5)	98 (2)	0.995	0.005	17	16	11	15	102 (4)	104 (1)	116 (7)	0.998	0.005	6	15	15	7	93 (2)	100 (3)	85 (9)	0.991	0.005	17	16	16	8	81 (4)	77 (3)	69 (4)	0.990	0.005	12	22	15	11	85 (2)	78 (1)
penconazole1	Triazole	Fungicides	99 (4)	102 (3)	78 (6)	0.998	0.005	11	12	18	20	88 (8)	83 (3)	82 (2)	0.997	0.005	19	11	16	24	72 (15)	78 (3)	84 (4)	0.998	0.005	16	14	11	8	79 (14)	76 (4)	70 (9)	0.997	0.005	10	12	18	12	71 (12)	79 (9)	76 (13)	0.991	0.005	7	13	9	5	89 (2)	109 (1)
pencycuron2	Urea	Fungicides	82 (2)	78 (5)	86 (7)	0.998	0.005	17	12	13	21	93 (14)	104 (2)	84 (3)	0.990	0.005	15	12	9	17	96 (8)	78 (2)	88 (3)	0.997	0.005	14	20	15	12	74 (2)	78 (4)	101 (5)	0.997	0.005	11	14	12	10	86 (16)	84 (9)	106 (4)	0.999	0.005	10	10	13	17	98 (9)	88 (3)
pendimethalin1	Dinitroaniline	Herbicides	99 (4)	93 (2)	98 (3)	0.997	0.005	15	15	14	15	104 (13)	94 (4)	78 (2)	0.993	0.005	15	8	7	23	109 (6)	82 (5)	86 (8)	0.998	0.005	11	15	13	23	77 (2)	71 (4 )	93 (3)	0.997	0.005	19	17	13	16	88 (9)	109 (4)	79 (4)	0.991	0.005	12	10	10	12	77 (18)	76 (9)
penflufen2	Pyrazole	Fungicides	87 (8)	72 (18)	75 (8)	0.998	0.005	20	11	16	18	74 (15)	75 (4)	73 (6)	0.991	0.005	10	16	16	6	77 (4)	72 (3)	78 (4)	0.994	0.005	10	13	16	10	104 (5)	97 (4)	110 (16)	0.994	0.005	10	12	19	12	96 (3)	115 (8)	72 (9)	0.992	0.005	15	20	19	16	79 (5)	93 (9)
penoxsulam2	Sulfonamide	Herbicides	71 (18)	75 (3)	76 (7)	0.994	0.005	11	11	16	27	93 (12)	96 (6)	102 (2)	0.997	0.005	18	10	12	16	109 (11)	107 (4)	95 (1)	0.998	0.005	15	15	6	7	75 (10)	76 (2)	109 (9)	0.995	0.005	11	14	14	12	79 (13)	97 (1)	93 (10)	0.992	0.005	4	17	18	23	94 (4)	102 (2)
pentachloroaniline1	Unclassified	Fungicides	114 (13)	100 (7)	87 (7)	0.998	0.01	11	11	15	10	110 (8)	109 (3)	102 (4)	0.998	0.01	19	15	10	19	98 (9)	108 (2)	92 (2)	0.995	0.01	12	18	12	10	102 (7)	76 (3)	85 (2)	0.994	0.01	19	12	18	2	91 (5)	96 (11)	76 (10)	0.998	0.01	17	16	11	18	115 (6)	71 (10)
penthiopyrad2	Carboxamide	Fungicides	65 (15)	66 (12)	65 (6)	0.995	0.005	16	15	16	24	69 (3)	63 (4)	61 (5)	0.998	0.005	16	17	20	20	61 (8)	65 (7)	69 (6)	0.998	0.005	11	19	15	27	69 (10)	69 (2)	69 (1)	0.998	0.005	19	13	4	13	68 (10)	69 (10)	67 (11)	0.999	0.005	14	16	14	12	66 (11)	69 (11)
permethrin1	Pyrethroid	Insecticides	75 (5)	86 (7)	66 (4)	0.998	0.01	19	14	17	27	114 (7)	106 (3)	96 (8)	0.991	0.01	2	25	17	19	98 (9)	74 (5)	81 (4)	0.996	0.01	17	18	4	28	70 (1)	100 (6)	77 (4)	0.994	0.01	15	13	12	14	119 (3)	81 (5)	95 (7)	0.995	0.01	13	16	11	13	76 (10)	78 (3)
pethoxamid2	Chloroacetamide	Herbicides	79 (3)	98 (3)	85 (2)	0.996	0.005	-15	-11	-6	19	96 (6)	75 (9)	109 (6)	0.998	0.005	-13	-14	-16	17	97 (14)	90 (5)	94 (3)	0.994	0.005	-15	-10	-6	27	87 (2)	92 (2)	88 (3)	0.998	0.005	-18	-16	-9	4	104 (12)	115 (7)	91 (7)	0.994	0.005	-15	-18	-5	20	74 (2)	73 (15)
phenmedipham2	Carbanilate	Herbicides	79 (16)	85 (8)	71 (5)	0.994	0.005	13	14	13	14	93 (7)	118 (3)	105 (6)	0.995	0.005	15	20	16	9	117 (3)	106 (13)	101 (4)	0.997	0.005	15	11	15	26	93 (4)	79 (5)	96 (10)	0.998	0.005	15	16	17	12	103 (3)	79 (4)	78 (2)	0.998	0.005	12	11	18	24	89 (3)	99 (5)
phenothrin1	Pyrethroid	Insecticides	80 (3)	76 (7)	78 (4)	0.997	0.005	14	4	16	12	87 (3)	89 (7)	102 (4)	0.998	0.005	15	15	17	14	70 (3)	88 (10)	79 (1)	0.998	0.005	15	3	17	22	98 (3)	116 (4)	89 (1)	0.997	0.005	3	9	14	11	88 (7)	93 (10)	106 (5)	0.993	0.005	19	11	17	22	85 (8)	118 (4)
phenthoate1	Organophosphate	Insecticides	98 (9)	87 (7)	103 (7)	0.998	0.005	15	12	16	11	88 (8)	96 (7)	101 (1)	0.998	0.005	11	13	15	20	98 (12)	98 (1)	99 (7)	0.993	0.005	15	12	11	7	110 (7)	104 (4)	102 (4)	0.998	0.005	10	4	19	7	87 (14)	77 (10)	115 (6)	0.993	0.005	9	6	18	27	80 (15)	89 (12)
phorate sulfone2	Organophosphate	Insecticides	88 (4)	85 (14)	95 (4)	0.993	0.005	19	15	12	12	97 (7)	114 (1)	108 (4)	0.997	0.005	12	15	19	14	82 (7)	78 (4)	78 (6)	0.998	0.005	14	11	14	26	96 (6)	86 (3)	115 (10)	0.991	0.005	14	12	13	10	100 (6)	86 (5)	107 (10)	0.998	0.005	19	12	13	27	86 (10)	86 (4)
phorate sulfoxide2	Organophosphate	Insecticides	91 (10)	76 (4)	75 (4)	0.998	0.005	-45	-42	-32	31	71 (7)	92 (4)	85 (3)	0.998	0.005	-42	-28	-27	14	91 (3)	90 (4)	96 (2)	0.998	0.005	-29	-33	-21	20	93 (14)	102 (4)	114 (13)	0.999	0.005	-29	-25	-25	7	88 (8)	77 (8)	87 (1)	0.996	0.005	-33	-29	-26	18	97 (3)	75 (5)
phorate1	Organophosphate	Insecticides	80 (10)	85 (2)	98 (2)	0.998	0.005	18	14	14	15	85 (6)	75 (14)	105 (5)	0.991	0.005	14	12	13	20	72 (7)	99 (5)	98 (4)	0.998	0.005	12	19	17	17	107 (2)	118 (6)	107 (2)	0.994	0.005	9	14	17	9	93 (4)	81 (10)	110 (17)	0.998	0.005	14	10	19	21	85 (6)	79 (2)
phosalone1	Organophosphate	Insecticides	76 (5)	71 (5)	82 (2)	0.991	0.005	8	19	12	28	96 (14)	103 (2)	80 (10)	0.998	0.005	13	13	10	21	87 (14)	85 (2)	94 (6)	0.991	0.005	16	14	19	16	110 (2)	108 (4)	112 (4)	0.994	0.005	10	16	13	6	104 (13)	79 (4)	73 (12)	0.997	0.005	18	17	18	25	93 (4)	74 (2)
phosmet1	Organophosphate	Insecticides	101 (6)	107 (2)	84 (3)	0.995	0.005	14	15	14	22	108 (17)	104 (2)	101 (1)	0.995	0.005	15	15	14	18	86 (12)	75 (3)	79 (7)	0.998	0.005	16	16	5	29	102 (5)	104 (2)	92 (3)	0.992	0.005	6	58	10	22	86 (4)	74 (4)	95 (1)	0.998	0.005	12	7	17	18	99 (9)	96 (7)
phosmet oxon2	Organophosphate	Insecticides	103 (10)	114 (7)	101 (2)	0.999	0.01	17	11	9	13	85 (14)	75 (3)	94 (11)	0.994	0.01	21	13	9	29	76 (10)	78 (4)	90 (5)	0.996	0.01	11	12	14	14	106 (12)	108 (15)	101 (5)	0.998	0.01	6	14	14	20	74 (5)	94 (7)	70 (11)	0.995	0.01	19	11	18	22	86 (9)	110 (4)
phosphamidon2	Organophosphate	Insecticides	97 (2)	83 (4)	73 (6)	0.991	0.005	19	19	12	15	93 (12)	85 (2)	82 (8)	0.994	0.005	3	12	20	23	96 (8)	85 (5)	105 (3)	0.999	0.005	15	11	9	12	103 (8)	114 (6)	110 (15)	0.994	0.005	4	19	10	11	73 (12)	102 (8)	79 (2)	0.994	0.005	16	14	12	25	95 (3)	95 (14)
phoxim2	Organophosphate	Insecticides	110 (16)	98 (2)	113 (1)	0.991	0.005	17	16	11	22	85 (12)	87 (8)	85 (16)	0.994	0.005	14	14	14	22	78 (6)	77 (8)	73 (3)	0.999	0.005	17	14	13	11	104 (7)	105 (7)	109 (2)	0.997	0.005	6	19	10	20	81 (14)	95 (4)	104 (11)	0.998	0.005	15	5	13	21	95 (3)	79 (2)
phthalimide1	Unclassified	Fungicides	84 (2)	73 (1)	100 (7)	0.992	0.01	14	17	3	14	88 (12)	115 (4)	81 (6)	0.994	0.01	19	15	7	15	88 (8)	76 (2)	82 (1)	0.999	0.01	5	12	7	36	98 (2)	95(3)	94 (7)	0.994	0.01	17	13	1	27	91 (13)	93 (4)	101 (3)	0.998	0.01	15	12	16	16	104 (13)	102 (4)
picolinafen2	Anilide	Herbicides	94 (4)	92 (3)	79 (8)	0.999	0.005	13	3	19	17	106 (12)	109 (3)	73 (3)	0.994	0.005	9	17	20	12	96 (4)	94 (4)	73 (2)	0.994	0.005	18	16	2	4	82 (7)	73 (3)	79 (4)	0.991	0.005	16	19	2	17	110 (8)	88 (3)	106 (10)	0.997	0.005	17	16	18	20	74 (4)	93 (3)
picoxystrobin1	Strobilurin	Fungicides	95 (13)	70 (2)	100 (9)	0.998	0.01	16	17	19	18	99 (5)	78 (2)	97 (2)	0.998	0.01	13	14	8	19	81 (4)	99 (5)	62 (7)	0.993	0.01	15	15	17	22	91 (3)	72 (2)	75 (7)	0.994	0.01	16	17	15	5	89 (13)	85 (3)	105 (3)	0.998	0.01	12	4	59	18	106 (4)	86 (4)
pinoxaden2	Phenylpyrazole	Herbicides	95 (7)	76 (6)	85 (11)	0.998	0.005	12	10	6	11	95 (2)	106 (5)	110 (2)	0.999	0.005	13	15	6	17	81 (8)	85 (2)	99 (5)	0.998	0.005	12	17	13	9	72 (7)	98 (3)	70 (12)	0.995	0.005	16	19	14	18	114 (7)	105 (6)	109 (11)	0.991	0.005	16	15	10	18	88 (4)	79 (5)
piperonyl butoxide2	Cyclic aromatic	Others	81 (4)	86 (5)	90 (4)	0.992	0.005	19	13	19	18	71 (7)	115 (6)	96 (5)	0.995	0.005	15	14	3	27	99 (6)	84 (6)	70 (10)	0.996	0.005	13	14	11	4	87 (14)	79 (5)	75 (13)	0.994	0.005	18	17	9	16	86 (4)	86 (4)	95 (1)	0.998	0.005	15	17	14	22	97 (12)	75 (8)
pirimicarb1	Carbamate	Insecticides	71 (3)	85 (4)	93 (1)	0.990	0.005	17	10	18	24	99 (4)	107 (10)	108 (4)	0.991	0.005	12	17	18	18	89 (5)	81 (6)	101 (4)	0.998	0.005	16	4	2	4	98 (6)	70 (10)	85 (2)	0.998	0.005	11	8	15	10	93 (7)	94 (8)	95 (3)	0.995	0.005	10	5	5	20	85 (3)	108 (6)
pirimicarb-desmethyl2	Carbamate	Insecticides	93 (4)	72 (13)	93 (4)	0.990	0.005	21	11	15	26	98 (2)	77 (1)	86 (3)	0.998	0.005	15	13	3	20	91 (9)	80 (7)	70 (3)	0.996	0.005	17	8	7	18	103 (7)	82 (2)	95 (4)	0.998	0.005	13	19	11	13	70 (15)	85 (8)	95 (8)	0.996	0.005	19	7	14	17	76 (2)	96 (6)
pirimiphos-ethyl1	Organophosphate	Insecticides	85 (16)	103 (17)	107 (5)	0.992	0.005	13	7	11	25	101 (5)	110 (17)	105 (5)	0.995	0.005	17	16	11	17	83 (13)	67 (5)	98 (3)	0.995	0.005	16	14	14	12	98 (5)	86 (2)	95 (3)	0.997	0.005	11	19	11	15	84 (8)	76 (3)	95 (4)	0.999	0.005	16	18	13	18	62 (6)	109 (4)
pirimiphos-methyl1	Organophosphate	Insecticides	96 (2)	89 (0)	83 (2)	0.994	0.005	14	15	12	17	89 (4)	73 (12)	117 (8)	0.990	0.005	12	19	14	23	79 (4)	86 (5)	75 (4)	0.991	0.005	15	11	8	10	103 (4)	76 (10)	99 (2)	0.998	0.005	11	16	11	22	83 (8)	98 (2)	94 (8)	0.994	0.005	13	7	9	21	112 (2)	106 (1)
pp’-DDD1	Organochloride	Insecticides	79 (4)	84 (2)	76 (11)	0.994	0.005	15	16	11	20	86 (12)	70 (11)	117 (3)	0.991	0.005	14	20	12	17	86 (7)	85 (4)	98 (2)	0.993	0.005	14	10	16	6	99 (11)	74 (2)	89 (6)	0.994	0.005	15	15	15	23	89 (11)	93 (1)	74 (1)	0.996	0.005	12	16	10	20	70 (5)	121 (4)
pp’-DDE1	Organochloride	Insecticides	76 (13)	101 (14)	66 (7)	0.997	0.01	10	18	19	24	91 (3)	79 (2)	70 (3)	0.994	0.01	19	19	12	22	70 (8)	72 (13)	82 (2)	0.999	0.01	16	11	15	12	108 (10)	89 (3)	78 (8)	0.998	0.01	17	18	13	22	90 (8)	94 (11)	106 (5)	0.998	0.01	19	1	7	19	74 (4)	73 (3)
pp’-DDT1	Organochloride	Insecticides	106 (4)	81 (4)	105 (2)	0.998	0.005	8	13	17	22	86 (11)	106 (10)	98 (2)	0.995	0.005	13	17	6	21	77 (3)	73 (17)	84 (3)	0.997	0.005	10	11	18	12	109 (1)	85 (8)	90 (9)	0.995	0.005	17	12	13	14	77 (5)	76 (3)	105 (4)	0.991	0.005	12	19	13	18	80 (9)	72 (5)
prallethrin2	Pyrethroid	Insecticides	79 (10)	79 (1)	76 (8)	0.994	0.005	14	5	8	27	78 (10)	105 (3)	82 (7)	0.998	0.005	19	20	12	17	95 (13)	89 (0)	88 (2)	0.990	0.005	15	14	19	12	93 (4)	72 (3)	93 (4)	0.998	0.005	21	11	15	26	100 (7)	91 (4)	93 (10)	0.997	0.005	19	1	17	16	104 (3)	114 (10)
primisulfuron methyl2	Sulfonylurea	Herbicides	82 (9)	99 (7)	109 (6)	0.998	0.005	12	4	14	27	75 (6)	109 (11)	91 (3)	0.995	0.005	14	19	11	22	94 (5)	84 (2)	83 (6)	0.994	0.005	14	9	10	13	100 (8)	80 (1)	93 (4)	0.996	0.005	19	8	14	22	96 (7)	81 (7)	92 (13)	0.996	0.005	18	3	15	21	94 (2)	96 (1)
prochloraz1	Amide	Fungicides	93 (10)	78 (6)	105 (6)	0.998	0.005	11	14	17	18	94 (5)	95 (4)	72 (7)	0.990	0.005	15	19	12	21	91 (12)	81 (4)	102 (2)	0.991	0.005	13	16	14	15	78 (12)	80 (11)	96 (5)	0.994	0.005	12	17	15	22	79 (6)	79 (9)	102 (2)	0.991	0.005	15	10	13	19	94 (17)	93 (5)
procyazine2	Triazine	Herbicides	76 (10)	96 (2)	102 (4)	0.991	0.005	11	15	4	21	90 (15)	95 (3)	87 (14)	0.998	0.005	13	19	8	23	110 (8)	81 (4)	90 (5)	0.992	0.005	17	13	17	19	81 (12)	73 (4)	78 (3)	0.997	0.005	8	15	6	23	76 (7)	76 (2)	79 (2)	0.993	0.005	11	13	13	16	68 (2)	68 (6)
procymidone1	Dicarboximide	Fungicides	89 (5)	98 (4)	101 (1)	0.992	0.005	19	21	12	25	96 (13)	95 (8)	98 (6)	0.997	0.005	19	19	16	13	109 (3)	79 (1)	81 (4)	0.998	0.005	14	12	16	11	96 (9)	96 (2)	72 (10)	0.998	0.005	10	19	15	4	80 (9)	73 (17)	81 (6)	0.999	0.005	13	13	10	20	84 (8)	75 (3)
profenofos1	Organophosphate	Insecticides	82 (2)	94 (6)	108 (4)	0.997	0.01	4	14	17	24	92 (7)	95 (4)	89 (8)	0.998	0.01	19	10	1	12	74 (10)	99 (7)	61 (3)	0.993	0.01	19	12	13	6	84 (11)	88 (6)	74 (4)	0.993	0.01	10	15	12	35	107 (11)	102 (5)	111 (8)	0.999	0.01	13	7	9	20	83 (8)	78 (2)
profoxydim2	Cyclohexadione	Herbicides	86 (12)	94 (2)	105 (3)	0.993	0.005	14	15	8	20	90 (8)	94 (8)	83 (4)	0.997	0.005	12	17	11	12	84 (7)	68 (6)	89 (7)	0.999	0.005	16	14	14	16	99 (9)	83 (8)	75(5)	0.998	0.005	16	17	8	12	71 (12)	87 (6)	94 (2)	0.999	0.005	17	15	17	24	98 (3)	99 (3)
promecarb2	Carbamate	Insecticides	82 (4)	74 (5)	75 (5)	0.997	0.005	14	13	7	18	77 (3)	74 (1)	72 (3)	0.998	0.005	13	13	2	13	106 (6)	96 (2)	109 (3)	0.999	0.005	16	14	10	17	108 (11)	86 (5)	85 (4)	0.998	0.005	16	13	17	20	86 (9)	71 (4)	92 (4)	0.994	0.005	19	7	1	15	99 (8)	79 (5)
prometon2	Methoxytriazine	Herbicides	104 (8)	87 (10)	80 (10)	0.999	0.005	15	17	12	20	105 (3)	95 (4)	78 (5)	0.995	0.005	12	9	11	15	70 (14)	98 (4)	78 (2)	0.997	0.005	15	12	15	31	73 (9)	63 (3)	78 (5)	0.998	0.005	11	18	15	11	106 (13)	102 (7)	108 (7)	0.991	0.005	10	5	6	11	110 (1)	114 (6)
prometryn2	Triazine	Herbicides	88 (3)	78 (8)	81 (1)	0.999	0.005	15	14	16	20	94 (5)	94 (3)	93 (2)	0.998	0.005	15	4	6	19	101 (7)	94 (6)	106 (5)	0.991	0.005	17	15	8	10	106 (15)	120 (4)	118 (9)	0.991	0.005	12	19	3	23	88 (8)	110 (4)	76 (12)	0.991	0.005	11	19	11	13	105 (11)	105 (3)
propachlor1	Chloroacetanilide	Herbicides	83 (13)	90 (7)	82 (8)	0.992	0.005	19	7	17	11	71 (2)	76 (4)	72 (8)	0.996	0.005	15	4	1	15	79 (10)	73 (2)	74 (6)	0.990	0.005	13	12	13	7	96 (11)	95 (4)	89 (15)	0.998	0.005	16	17	18	15	97 (2)	109 (11)	80 (2)	0.992	0.005	10	18	3	26	90 (4)	95 (2)
propamocarb hydrochloride2	Carbamate	Fungicides	72 (8)	97 (3)	76 (4)	0.997	0.005	29	22	26	15	110 (8)	89 (11)	75 (3)	0.991	0.005	15	10	3	15	88 (8)	104 (5)	107 (10)	0.995	0.005	14	14	18	22	102 (3)	106 (14)	108 (4)	0.996	0.005	16	19	15	25	72 (1)	78 (9)	80 (4)	0.999	0.005	7	11	12	7	73 (1)	79 (9)
propaquizafop1	Aryloxyphenoxypropionate	Herbicides	64 (4)	65 (5)	66 (4)	0.990	0.005	54	53	41	31	70 (5)	96 (2)	100 (7)	0.994	0.005	16	16	15	17	79 (7)	87 (10)	77 (1)	0.992	0.005	16	14	9	9	91 (3)	72 (2)	75 (7)	0.999	0.005	16	17	15	5	70 (7)	72 (8)	79 (4)	0.990	0.005	19	5	5	10	93 (4)	109 (2)
propargite1	Sulfite	Acaricides	76 (9)	78 (2)	72 (8)	0.994	0.005	13	15	12	22	75 (4)	98 (4)	78 (6)	0.999	0.005	16	19	17	13	74 (7)	78 (8)	110 (17)	0.997	0.005	13	16	11	28	109 (17)	104 (6)	98 (5)	0.999	0.005	9	8	17	32	79 (1)	78 (5)	84 (7)	0.991	0.005	17	8	13	33	77 (5)	71 (2)
propazine1	Triazine	Herbicides	105 (9)	76 (4)	102 (5)	0.991	0.005	12	12	19	13	103 (2)	94 (6)	86 (7)	0.995	0.005	15	13	15	15	95 (2)	106 (5)	110 (2)	0.998	0.005	13	15	11	17	106 (1)	83 (3)	86 (4)	0.999	0.005	14	19	13	19	110 (9)	106 (9)	73 (5)	0.991	0.005	12	10	4	31	72 (4)	74 (4)
propham1	Carbanilate	Herbicides	88 (7)	75 (3)	109 (3)	0.992	0.005	17	14	12	15	85 (3)	94 (2)	98 (3)	0.994	0.005	16	16	20	14	121 (11)	125 (4)	126 (3)	0.998	0.005	15	12	16	16	118 (12)	97 (7)	106 (1)	0.994	0.005	11	19	16	17	96 (9)	105 (9)	96 (4)	0.994	0.005	10	18	10	15	98 (7)	81 (6)
propiconazole1	Triazole	Fungicides	82 (4)	98 (7)	98 (2)	0.998	0.005	20	15	11	22	90 (5)	104 (5)	85 (8)	0.990	0.005	16	12	19	12	72 (9)	96 (7)	116 (7)	0.997	0.005	22	10	6	14	85 (16)	87 (14)	77 (5)	0.993	0.005	14	16	13	22	95 (3)	88 (7)	73 (1)	0.995	0.005	11	10	7	19	76 (12)	95 (2)
propoxur1	Carbamate	Insecticides	95 (4)	97 (14)	106 (5)	0.993	0.005	13	17	12	14	99 (4)	87 (10)	76 (7)	0.999	0.005	18	17	15	11	94 (4)	105 (6)	103 (2)	0.998	0.005	15	8	5	20	73 (3)	77 (11)	105 (6)	0.998	0.005	11	12	13	18	90 (4)	82 (4)	89 (1)	0.999	0.005	18	14	6	15	106 (4)	95 (7)
propoxycarbazone-sodium2	Triazolone	Herbicides	104 (2)	100 (6)	83 (3)	0.999	0.005	13	14	13	15	76 (5)	78 (8)	87 (7)	0.992	0.005	12	14	13	14	107 (5)	117 (3)	105 (6)	0.991	0.005	13	17	19	6	98 (7)	71 (12)	81 (14)	0.996	0.005	15	17	8	23	73 (4)	73 (3)	76 (10)	0.991	0.005	15	15	10	20	105 (2)	94 (3)
propyzamide1	Amide	Herbicides	71 (11)	88 (8)	74 (2)	0.999	0.005	17	15	16	27	79 (2)	90 (7)	75 (6)	0.996	0.005	16	4	14	14	77 (8)	71 (2)	75 (3)	0.999	0.005	18	15	15	20	97 (14)	86 (9)	81 (3)	0.998	0.005	11	14	10	7	98 (1)	97 (2)	96 (8)	0.991	0.005	13	19	15	22	71 (5)	74 (7)
proquinazid2	Quinazoline	Fungicides	86 (11)	73 (4)	94 (4)	0.997	0.005	13	14	10	14	95 (1)	80 (4)	76 (4)	0.991	0.005	17	18	15	14	96 (6)	88 (6)	84 (2)	0.994	0.005	16	12	15	16	100 (6)	76 (13)	89 (7)	0.996	0.005	19	11	14	16	78 (4)	89 (2)	98 (2)	0.992	0.005	4	11	18	21	79 (3)	95 (6)
prosulfocarb1	Thiocarbamate	Herbicides	77 (1)	74 (3)	75 (4)	0.991	0.005	19	17	18	15	100 (8)	92 (4)	85 (2)	0.995	0.005	13	12	11	22	70 (14)	88 (14)	78 (10)	0.994	0.005	10	15	8	28	88 (8)	88 (8)	104 (7)	0.995	0.005	19	18	10	22	90 (4)	80 (7)	82 (7)	0.998	0.005	13	6	21	13	77 (7)	85 (6)
prosulfuron2	Sulfonylurea	Herbicides	98 (6)	102 (4)	81 (6)	0.998	0.005	39	13	19	20	79 (10)	100 (7)	71 (5)	0.994	0.005	17	12	11	22	78 (4)	79 (5)	76 (2)	0.992	0.005	13	19	5	21	73 (4)	97 (2)	94 (6)	0.991	0.005	17	18	13	20	99 (5)	84 (4)	91 (3)	0.992	0.005	12	16	13	14	98 (5)	93 (3)
prothioconazole-desthio2	Conazole	Fungicides	89 (8)	99 (4)	111 (8)	0.994	0.005	12	11	4	26	104 (6)	95 (8)	78 (4)	0.991	0.005	11	10	8	23	81 (8)	89 (4)	75 (4)	0.998	0.005	7	16	16	20	104 (3)	102 (1)	103 (4)	0.993	0.005	13	13	8	18	75 (2)	95 (1)	72 (7)	0.993	0.005	10	17	15	22	103 (4)	92 (7)
prothiofos1	Organophosphate	Insecticides	83 (4)	76 (5)	79 (9)	0.997	0.005	8	16	7	14	109 (3)	104 (7)	103 (7)	0.991	0.005	19	16	21	4	79 (1)	73 (4)	86 (3)	0.994	0.005	10	12	11	20	74 (5)	70 (7)	72 (7)	0.999	0.005	14	16	12	17	86 (4)	95 (2)	87 (14)	0.991	0.005	11	11	5	22	99 (1)	92 (6)
pymetrozine2	Pyridine	Insecticides	102 (3)	95 (1)	95 (1)	0.996	0.005	9	19	14	10	79 (4)	72 (5)	75 (3)	0.992	0.005	15	11	23	38	81 (4)	73 (2)	90 (9)	0.997	0.005	17	16	5	21	70 (1)	96 (5)	113 (12)	0.997	0.005	13	13	13	26	75 (11)	81 (4)	98 (6)	0.990	0.005	16	10	17	27	88 (1)	89 (7)
pyracarbolid2	Anilide	Fungicides	98 (5)	101 (7)	113 (4)	0.999	0.005	6	7	14	23	74 (4)	72 (8)	75 (4)	0.991	0.005	18	16	5	12	70 (3)	80 (4)	95 (13)	0.994	0.005	9	16	19	24	79 (5)	76 (6)	88 (2)	0.990	0.005	19	13	16	26	117 (7)	91 (3)	89 (8)	0.998	0.005	15	7	15	14	109 (1)	106 (9)
pyraclostrobin1	Strobilurin	Fungicides	93 (2)	79 (9)	101 (3)	0.997	0.005	16	15	5	15	73 (4)	89 (5)	89 (2)	0.997	0.005	16	12	11	10	103 (5)	93 (7)	88 (8)	0.991	0.005	6	20	13	16	97 (4)	94 (3)	92 (3)	0.994	0.005	19	11	11	17	99 (3)	93 (4)	83 (2)	0.990	0.005	16	10	16	15	100 (8)	106 (5)
pyraflufen-ethyl2	Phenylpyrazole	Herbicides	72 (8)	86 (2)	78 (3)	0.999	0.005	10	16	8	41	116 (2)	96 (7)	98 (9)	0.990	0.005	17	12	9	16	102 (8)	85 (3)	73 (11)	0.994	0.005	22	9	10	21	84 (1)	95 (6)	117 (4)	0.991	0.005	13	15	15	17	73 (17)	85 (1)	78 (6)	0.990	0.005	13	9	17	24	78 (2)	106 (3)
pyrazophos1	Organothiophosphate	Fungicides	75 (3)	93 (7)	107 (2)	0.998	0.01	11	10	4	7	72 (7)	78 (7)	77 (18)	0.991	0.01	10	12	11	11	92 (15)	75 (4)	73 (9)	0.995	0.01	20	14	9	22	73 (2)	99 (8)	96 (7)	0.992	0.01	18	18	10	17	75 (6)	96 (2)	97 (4)	0.999	0.01	15	18	11	20	81 (3)	99 (9)
pyrethrins2	Plant-derived substance	Insecticides	100 (7)	102 (5)	114 (7)	0.998	0.005	-18	-7	-7	26	78 (5)	90 (5)	89 (5)	0.998	0.005	12	15	17	20	79 (3)	89 (2)	71 (2)	0.994	0.005	11	8	11	17	90 (4)	87 (6)	85 (5)	0.998	0.005	18	16	12	9	71 (14)	79 (4)	78 (8)	0.991	0.005	15	12	8	16	76 (4)	79 (2)
pyridaben1	Pyridazinone	Insecticides	78 (6)	87 (6)	70 (3)	0.998	0.005	29	21	32	16	103 (4)	96 (8)	94 (4)	0.999	0.005	13	19	17	10	98 (2)	98 (9)	70 (19)	0.998	0.005	20	17	10	22	71 (12)	91 (3)	119 (4)	0.993	0.005	11	7	17	18	71 (1)	76 (13)	72 (3)	0.999	0.005	14	18	11	20	104 (3)	105 (4)
pyridafol2	Pyradazine	Herbicides	86 (7)	78 (4)	115 (7)	0.999	0.005	7	12	21	15	98 (8)	91 (9)	115 (6)	0.998	0.005	18	12	11	11	86 (15)	77 (18)	79 (11)	0.998	0.005	21	12	7	18	94 (4)	99 (12)	111 (4)	0.999	0.005	14	12	17	23	76 (6)	106 (4)	105 (3)	0.991	0.005	14	14	13	16	99 (9)	92 (2)
pyridalyl2	Pyridalyl	Insecticides	76 (13)	81 (4)	76 (7)	0.997	0.005	10	18	19	24	115 (1)	101 (4)	102 (5)	0.993	0.005	18	14	8	14	83 (3)	109 (5)	79 (3)	0.997	0.005	18	7	15	23	81 (16)	78 (8)	87 (1)	0.999	0.005	14	13	9	11	98 (8)	92 (5)	94 (5)	0.992	0.005	15	15	12	18	108 (11)	87 (3)
pyridate2	Pyridazine	Herbicides	98 (3)	85 (5)	80 (8)	0.998	0.005	-18	-13	-7	16	93 (18)	97 (10)	78 (4)	0.994	0.005	-15	-17	-17	26	74 (12)	84 (4)	74 (14)	0.998	0.005	-19	-18	-11	7	95 (2)	76 (2)	87 (1)	0.997	0.005	-17	-15	-7	20	79 (4)	73 (8)	71 (2)	0.992	0.005	-15	-17	-5	21	103 (9)	83 (2)
pyrimethanil1	Anilinopyrimidine	Fungicides	85 (8)	78 (6)	77 (3)	0.999	0.005	7	9	11	19	79 (1)	76 (14)	76 (7)	0.998	0.005	19	9	8	13	94 (4)	115 (6)	113 (2)	0.994	0.005	12	12	7	16	95 (7)	98 (2)	116 (3)	0.991	0.005	7	14	10	23	87 (13)	85 (2)	110 (8)	0.997	0.005	11	16	10	20	89 (11)	83 (12)
pyriofenone2	Aryl phenol ketone	Fungicides	104 (10)	91 (3)	103 (4)	0.993	0.005	18	9	6	19	93 (11)	103 (3)	88 (6)	0.990	0.005	14	6	20	20	105 (4)	102 (5)	117 (1)	0.998	0.005	13	13	19	22	94 (3)	82 (7)	93 (8)	0.990	0.005	10	12	8	11	76 (4)	87 (8)	109 (3)	0.999	0.005	7	16	5	7	100 (7)	75 (2)
pyriproxyfen1	Pyridine	Insecticides	87 (7)	76 (13)	94 (5)	0.995	0.005	7	14	4	31	71 (4)	76 (11)	83 (8)	0.992	0.005	10	8	11	22	89 (12)	72 (6)	78 (7)	0.995	0.005	19	14	8	22	74 (7)	91 (3)	100 (2)	0.995	0.005	13	13	18	14	85 (12)	71 (2)	75 (3)	0.995	0.005	6	19	16	17	85 (8)	81 (5)
pyroxsulam2	Pyridine	Herbicides	85 (6)	92 (7)	71 (2)	0.998	0.005	-18	-17	-9	33	113 (1)	97 (3)	86 (5)	0.990	0.005	-18	-7	-11	21	96 (6)	78 (4)	109 (8)	0.998	0.005	-15	-17	-8	20	76 (14)	72 (7)	87 (3)	0.992	0.005	-13	-12	-6	15	71 (5)	115 (2)	84 (7)	0.997	0.005	-14	-16	-14	5	92 (12)	98 (9)
quinalphos1	Organophosphate	Insecticides	86 (14)	91 (7)	110 (8)	0.997	0.005	15	15	4	10	102 (3)	85 (9)	73 (3)	0.998	0.005	13	13	18	13	109 (3)	116 (7)	105 (1)	0.996	0.005	16	10	17	20	85 (6)	87 (14)	77 (4)	0.997	0.005	9	12	20	15	89 (8)	96 (9)	78 (6)	0.996	0.005	17	12	17	18	101 (13)	77 (18)
quinclorac2	Quinolinecarboxylic acid	Herbicides	85 (2)	85 (12)	70 (5)	0.998	0.005	5	5	12	16	100 (6)	106 (5)	98 (2)	0.995	0.005	17	16	11	15	103 (4)	88 (6)	95 (5)	0.994	0.005	13	15	12	17	93 (3)	98 (6)	76 (7)	0.990	0.005	19	17	15	11	82 (11)	71 (4)	97 (4)	0.990	0.005	11	19	4	16	76 (2)	109 (5)
quinmerac2	Quinolinecarboxylic acid	Herbicides	101 (5)	118 (3)	105 (4)	0.996	0.005	11	15	13	14	89 (10)	89 (9)	90 (4)	0.994	0.005	15	16	18	14	106 (3)	83 (8)	95 (1)	0.997	0.005	13	3	15	26	92 (7)	89 (8)	103 (7)	0.992	0.005	14	16	17	6	77 (11)	90 (4)	78 (8)	0.996	0.005	16	11	10	10	102 (4)	94 (4)
quinoclamine2	Quinone	Herbicides	70 (5)	102 (4)	103 (2)	0.998	0.01	6	12	3	25	74 (4)	71 (4)	95 (4)	0.995	0.01	11	14	13	22	75 (9)	86 (5)	92 (2)	0.998	0.01	20	2	11	26	92 (6)	83 (4)	113 (6)	0.995	0.01	13	12	15	16	91 (8)	85 (8)	84 (9)	0.999	0.01	12	12	17	6	79 (3)	115 (6)
quinoxyfen1	Quinoline	Fungicides	94 (4)	89 (11)	85 (3)	0.993	0.005	14	17	19	27	85 (2)	98 (8)	111 (3)	0.994	0.005	8	7	12	22	82 (13)	73 (3)	76 (4)	0.992	0.005	17	13	13	17	89 (7)	102 (3)	84 (4)	0.993	0.005	19	11	14	17	78 (6)	79 (1)	88 (7)	0.998	0.005	16	6	14	20	108 (4)	102 (5)
quintozene1	Chlorinated phenol	Fungicides	95 (16)	100 (7)	90 (5)	0.993	0.003	19	15	9	27	86 (4)	88 (1)	107 (2)	0.990	0.003	14	15	14	27	89 (7)	90 (4)	96 (4)	0.993	0.003	14	6	9	27	106 (9)	78 (5)	113 (2)	0.991	0.003	17	10	10	31	93 (6)	99 (10)	75 (4)	0.990	0.003	16	8	16	19	86 (11)	78 (4)
quizalofop-p-ethyl1	Aryloxyphenoxypropionate	Herbicides	102 (5)	85 (8)	99 (4)	0.998	0.005	7	19	14	16	90 (3)	86 (10)	108 (4)	0.994	0.005	11	5	12	19	81 (3)	92 (5)	76 (10)	0.994	0.005	14	16	17	12	106 (5)	93 (2)	75 (3)	0.994	0.005	19	14	11	10	106 (13)	104 (5)	100 (5)	0.998	0.005	17	16	13	18	83 (11)	116 (7)
resmethrin1	Pyrethroid	Insecticides	80 (4)	92 (12)	86 (11)	0.997	0.01	12	14	5	29	83 (3)	85 (2)	71 (5)	0.998	0.01	17	10	12	13	91 (8)	73 (8)	89 (5)	0.993	0.01	13	11	18	12	106 (3)	72 (8)	100 (7)	0.998	0.01	16	12	13	7	92 (7)	93 (3)	87 (1)	0.990	0.01	9	11	19	22	83 (5)	88 (6)
rimsulfuron2	Sulfonylurea	Herbicides	116 (7)	101 (13)	109 (2)	0.992	0.005	13	10	7	23	97 (2)	110 (3)	86 (4)	0.997	0.005	12	2	13	36	70 (7)	74 (8)	82 (12)	0.998	0.005	13	12	15	13	105 (4)	61 (4)	102 (12)	0.993	0.005	21	11	14	5	91 (7)	87 (13)	78 (3)	0.991	0.005	18	19	17	16	95 (4)	83 (8)
rotenone2	Plant-derived substance	Insecticides	88 (6)	76 (2)	95 (1)	0.993	0.005	18	16	14	6	89 (12)	95 (3)	94 (10)	0.990	0.005	18	17	2	22	99 (7)	82 (5)	86 (12)	0.996	0.005	16	8	17	15	110 (7)	107 (5)	109 (2)	0.993	0.005	17	15	16	20	65 (12)	88 (5)	86 (3)	0.999	0.005	17	15	15	26	91 (1)	86 (5)
secbumeton2	Methoxytriazine	Herbicides	83 (8)	102 (4)	100 (8)	0.998	0.005	19	7	15	5	80 (7)	76 (11)	105 (5)	0.992	0.005	8	8	20	9	96 (7)	95 (4)	125 (4)	0.998	0.005	-16	-4	-15	11	106 (5)	77 (8)	81 (6)	0.998	0.005	11	8	15	18	118 (13)	91 (3)	81 (2)	0.991	0.005	13	10	4	17	77 (5)	73 (3)
sedaxane2	Pyrazole	Fungicides	86 (5)	79 (3)	79 (10)	0.998	0.005	9	7	13	9	84 (4)	114 (6)	99 (7)	0.995	0.005	10	15	2	4	114 (11)	111 (3)	116 (10)	0.995	0.005	17	13	11	7	115 (4)	106 (6)	111 (8)	0.996	0.005	12	9	13	18	102 (14)	106 (9)	71 (3)	0.992	0.005	13	10	3	16	102 (12)	100 (4)
siduron2	Phenylurea	Herbicides	102 (3)	108 (4)	104 (6)	0.990	0.005	14	13	5	9	95 (1)	88 (13)	102 (6)	0.998	0.005	11	13	11	4	92 (4)	107 (2)	105 (4)	0.998	0.005	17	14	15	9	109 (10)	79 (6)	114 (1)	0.998	0.005	18	8	15	22	89 (11)	71 (2)	75 (4)	0.999	0.005	13	18	18	18	98 (7)	95 (4)
silthiofam2	Thiophene	Fungicides	102 (4)	86 (11)	109 (3)	0.997	0.01	13	19	15	7	73 (11)	83 (4)	75 (6)	0.991	0.01	17	16	13	4	75 (14)	78 (4)	76 (5)	0.995	0.01	11	17	11	6	105 (13)	98 (4)	92 (4)	0.997	0.01	10	14	10	20	100 (7)	79 (4)	89 (3)	0.990	0.01	14	12	12	11	76 (12)	111 (3)
simazine1	Triazine	Herbicides	95 (4)	83 (11)	99 (4)	0.993	0.005	17	17	12	8	95 (2)	101 (4)	78 (4)	0.996	0.005	13	17	14	18	113 (2)	111 (5)	112 (2)	0.996	0.005	16	9	12	22	90 (2)	88 (7)	70 (11)	0.998	0.005	13	10	7	21	85 (8)	83 (5)	109 (4)	0.998	0.005	13	17	13	16	107 (2)	107 (2)
simetryn2	Triazine	Herbicides	111 (3)	83 (5)	114 (4)	0.997	0.005	19	20	11	12	81 (14)	76 (4)	91 (4)	0.999	0.005	12	16	12	12	104 (2)	86 (4)	78 (5)	0.993	0.005	18	14	15	20	114 (13)	81 (8)	75 (14)	0.993	0.005	16	6	18	17	79 (12)	93 (10)	86 (1)	0.991	0.005	16	7	16	20	70 (14)	88 (4)
spinetoram J2	Spinosyn	Insecticides	77 (2)	95 (4)	73 (4)	0.993	0.01	17	9	12	23	99 (3)	110 (1)	96 (6)	0.999	0.01	1	12	7	18	85 (2)	94 (10)	76 (6)	0.992	0.01	14	12	19	11	89 (3)	79 (1)	113 (2)	0.998	0.01	11	10	6	18	101 (13)	76 (10)	88 (10)	0.998	0.01	17	6	13	18	89 (4)	71 (5)
spinetoram L2	Spinosyn	Insecticides	108 (4)	91 (1)	116 (2)	0.995	0.005	19	13	12	10	109 (7)	109 (6)	101 (10)	0.999	0.005	18	15	8	21	107 (8)	105 (5)	111 (10)	0.995	0.005	14	11	10	20	88 (2)	81 (4)	104 (2)	0.998	0.005	15	18	14	21	75 (2)	89 (5)	95 (11)	0.991	0.005	5	10	11	18	96 (7)	76 (1)
spinosyn A2	Micro-organism	Insecticides	71 (5)	87 (1)	102 (7)	0.994	0.005	19	6	14	7	71 (3)	76 (1)	85 (5)	0.991	0.005	13	17	1	12	75 (4)	75 (4)	82 (3)	0.991	0.005	6	10	17	16	96 (16)	70 (3)	85 (2)	0.991	0.005	11	17	11	20	102 (4)	82 (2)	88 (7)	0.997	0.005	11	12	17	16	88 (4)	85 (4)
spinosyn D2	Micro-organism	Insecticides	96 (4)	93 (1)	88 (5)	0.992	0.005	17	11	15	10	93 (4)	89 (2)	70 (5)	0.998	0.005	11	7	3	10	115 (4)	99 (7)	108 (1)	0.998	0.005	10	12	11	21	92 (12)	103 (5)	87 (8)	0.997	0.005	15	11	18	19	79 (3)	86 (2)	73 (1)	0.998	0.005	17	8	12	20	73 (7)	74 (2)
spirodiclofen1	Tetronic acid	Insecticides	94 (10)	91 (3)	103 (4)	0.997	0.005	-42	-32	-36	15	85 (11)	96 (2)	85 (5)	0.991	0.005	-54	-57	-52	16	101 (4)	102 (6)	107 (17)	0.996	0.005	-52	-51	-51	18	77 (4)	88 (10)	71 (2)	0.997	0.005	-55	-58	-50	18	78 (4)	76 (10)	74 (4)	0.993	0.005	-47	-43	-49	17	85 (3)	97 (2)
spiromesifen1	Butenolide	Insecticides	65 (5)	61 (7)	68 (8)	0.997	0.005	15	1	18	28	66 (12)	65 (3)	69 (5)	0.995	0.005	11	12	22	11	63 (13)	64 (4)	69 (2)	0.995	0.005	11	15	12	22	68 (2)	61 (11)	65 (14)	0.997	0.005	10	13	18	16	86 (11)	84 (2)	79 (5)	0.998	0.005	18	18	14	12	66 (14)	69 (5)
spirotetramat2	Ketoenole	Insecticides	99 (7)	106 (3)	115 (1)	0.997	0.005	6	4	14	22	89 (4)	76 (2)	81 (4)	0.998	0.005	10	12	14	20	68 (7)	67 (7)	65 (3)	0.999	0.005	17	13	14	18	97 (3)	97 (5)	85 (4)	0.994	0.005	17	12	17	21	83 (9)	79 (3)	74 (2)	0.998	0.005	15	17	15	11	94 (6)	78 (2)
spiroxamine1	Morpholine	Fungicides	102 (6)	70 (4)	93 (8)	0.993	0.005	17	11	16	13	86 (13)	104 (6)	105 (3)	0.997	0.005	11	3	3	10	109 (5)	91 (4)	97 (11)	0.991	0.005	15	18	10	12	115 (5)	97 (16)	114 (2)	0.995	0.005	9	11	14	19	83 (5)	88 (7)	75 (8)	0.991	0.005	14	10	14	16	64 (2)	76 (7)
sulcotrione2	Aroylcyclohexanedione	Herbicides	98 (14)	125 (2)	79 (1)	0.992	0.005	11	9	13	15	106 (4)	108 (4)	108 (3)	0.999	0.005	12	12	14	11	75 (2)	85 (5)	91 (10)	0.998	0.005	12	12	15	4	95 (14)	90 (3)	97 (2)	0.994	0.005	11	12	13	16	65 (10)	67 (4)	68 (2)	0.999	0.005	13	18	12	15	104 (5)	99 (4)
sulfentrazone2	Anilide	Herbicides	81 (4)	78 (3)	93 (11)	0.997	0.005	8	5	9	22	94 (2)	86 (2)	105 (7)	0.996	0.005	15	17	12	14	83 (8)	70 (5)	97 (3)	0.996	0.005	11	13	19	25	96 (7)	99 (2)	81 (5)	0.998	0.005	1	8	13	20	91 (14)	89 (3)	82 (2)	0.999	0.005	14	13	8	31	87 (10)	88 (1)
sulfometuron-methyl2	Sulfonylurea	Herbicides	85 (5)	105 (3)	71 (4)	0.997	0.005	11	11	2	14	86 (3)	88 (2)	103 (14)	0.997	0.005	6	13	10	16	91 (3)	85 (5)	72 (11)	0.998	0.005	14	15	5	23	105 (7)	104 (2)	118 (2)	0.998	0.005	9	16	14	20	87 (9)	96 (5)	84 (3)	0.997	0.005	12	17	4	22	78 (8)	112 (2)
sulfosulfuron2	Sulfonylurea	Herbicides	70 (5)	80 (7)	113 (1)	0.997	0.005	13	12	15	15	108 (2)	86 (4)	105 (3)	0.994	0.005	8	4	17	17	102 (2)	106 (12)	108 (2)	0.994	0.005	17	16	8	21	85 (11)	74 (2)	86 (7)	0.997	0.005	4	6	15	15	75 (19)	89 (2)	81 (2)	0.990	0.005	20	17	10	15	90 (7)	96 (2)
sulfotep1	Organophosphate	Insecticides	85 (5)	71 (3)	102 (3)	0.995	0.01	12	10	16	27	78 (6)	86 (0)	90 (7)	0.998	0.01	11	12	14	31	86 (17)	89 (5)	74 (4)	0.990	0.01	12	12	17	13	86 (12)	111 (4)	99 (4)	0.999	0.01	11	13	15	35	98 (7)	109 (9)	117 (6)	0.994	0.01	12	19	5	21	80 (4)	102 (4)
sulfoxaflor2	Sulfoximine	Insecticides	93 (10)	78 (6)	105 (6)	0.998	0.005	11	14	17	18	94 (5)	95 (4)	72 (7)	0.990	0.005	15	19	12	21	91 (12)	81 (4)	102 (2)	0.991	0.005	13	16	14	15	78 (12)	80 (11)	96 (5)	0.994	0.005	12	17	15	22	79 (6)	79 (9)	102 (2)	0.991	0.005	15	10	13	19	94 (17)	93 (5)
tebuconazole1	Triazole	Fungicides	89 (5)	102 (11)	89 (10)	0.998	0.005	13	18	11	14	94 (2)	97 (3)	79 (6)	0.997	0.005	14	7	11	10	96 (8)	78 (2)	88 (3)	0.992	0.005	14	20	15	12	88 (2)	97 (8)	88 (1)	0.990	0.005	17	8	13	17	76 (12)	85 (4)	81 (6)	0.995	0.005	11	10	14	11	92 (4)	89 (3)
tebufenozide2	Carbohydrazide	Insecticides	81 (4)	86 (8)	74 (4)	0.997	0.005	20	14	12	15	90 (5)	85 (6)	100 (7)	0.998	0.005	15	6	11	7	94 (6)	101 (4)	88 (3)	0.995	0.005	14	13	13	23	104 (12)	106 (1)	112 (12)	0.999	0.005	11	13	14	13	100 (2)	79 (10)	106 (4)	0.994	0.005	19	11	12	18	100 (7)	88 (4)
tebufenpyrad1	Pyrazole	Acaricides	108 (1)	85 (5)	104 (2)	0.992	0.005	12	14	12	15	97 (4)	93 (4)	106 (14)	0.991	0.005	9	9	19	34	102 (7)	105 (3)	86 (8)	0.993	0.005	16	12	17	20	99 (5)	84 (5)	96 (2)	0.996	0.005	13	15	11	30	70 (14)	77 (5)	76 (1)	0.995	0.005	15	14	13	28	95 (8)	96 (5)
tebuthiuron2	Urea	Herbicides	109 (1)	70 (5)	103 (3)	0.996	0.005	11	19	16	24	79 (2)	99 (9)	85 (6)	0.998	0.005	12	9	18	25	108 (3)	108 (3)	108 (4)	0.991	0.005	16	14	13	22	105 (2)	79 (10)	102 (4)	0.998	0.005	18	9	4	14	89 (4)	75 (4)	79 (4)	0.990	0.005	12	16	47	23	74 (7)	90 (8)
tecnazene1	Tetrachlorobenzene	Fungicides	100 (8)	85 (5)	76 (11)	0.995	0.005	5	7	13	17	102 (2)	86 (9)	83 (3)	0.995	0.005	12	13	12	25	74 (8)	76 (3)	85 (6)	0.994	0.005	14	12	13	21	71 (7)	86 (5)	89 (3)	0.996	0.005	9	12	16	20	84 (7)	91 (9)	79 (3)	0.999	0.005	12	16	9	22	72 (5)	117 (6)
teflubenzuron2	Benzoylphenylurea	Insecticides	81 (2)	89 (5)	71 (3)	0.992	0.005	13	12	18	23	71 (10)	95 (3)	72 (7)	0.998	0.005	11	9	4	31	84 (7)	89 (3)	85 (6)	0.998	0.005	17	12	17	23	99 (4)	70 (3)	88 (4)	0.991	0.005	12	10	13	14	73 (5)	76 (6)	78 (5)	0.998	0.005	8	11	10	14	72 (8)	81 (6)
tefluthrin1	Pyrethroid	Insecticides	81 (3)	101 (4)	105 (9)	0.995	0.005	19	13	12	6	87 (2)	95 (3)	71 (6)	0.991	0.005	14	7	8	16	116 (7)	89 (3)	82 (5)	0.993	0.005	7	13	16	21	64 (2)	69 (5)	66 (5)	0.999	0.005	8	16	3	14	96 (4)	84 (8)	84 (1)	0.997	0.005	9	10	8	22	89 (5)	106 (4)
tembotrione2	Aroylcyclohexanedione	Herbicides	106 (4)	105 (3)	109 (9)	0.999	0.005	16	3	19	16	78 (3)	74 (3)	86 (3)	0.998	0.005	13	17	9	4	119 (10)	104 (4)	102 (9)	0.993	0.005	1	4	0	18	82 (4)	84 (3)	90 (8)	0.999	0.005	8	11	4	20	83 (1)	78 (3)	105 (4)	0.992	0.005	10	7	6	22	96 (7)	76 (1)
tepraloxydim2	Cyclohexene oxime	Herbicides	104 (3)	108 (13)	79 (5)	0.999	0.005	-11	-11	-9	19	79 (18)	74 (4)	89 (9)	0.995	0.005	-11	-12	-14	20	93 (8)	95 (4)	83 (5)	0.998	0.005	-10	-8	-14	28	105 (6)	106 (6)	108 (2)	0.999	0.005	34	29	21	19	79 (1)	78 (2)	87 (6)	0.998	0.005	20	4	5	23	78 (7)	79 (4)
terbacil1	Uracil	Herbicides	99 (9)	90 (11)	85 (3)	0.998	0.01	42	39	28	20	100 (1)	106 (4)	93 (4)	0.998	0.01	12	18	9	11	98 (6)	75 (4)	88 (6)	0.996	0.01	17	12	11	23	72 (4)	70 (4)	68 (6)	0.998	0.01	18	10	13	17	81 (11)	70 (6)	97 (3)	0.996	0.01	16	5	17	23	90 (5)	79 (3)
terbufos sulfone1	Organophosphate	Insecticides	108 (11)	91 (9)	80 (4)	0.996	0.01	16	14	14	19	105 (11)	88 (4)	81 (4)	0.990	0.01	17	11	18	23	79 (12)	78 (2)	73 (13)	0.998	0.01	10	14	15	22	101 (1)	73 (7)	94 (2)	0.998	0.01	10	15	13	5	93 (4)	91 (6)	89 (8)	0.997	0.01	17	5	9	20	96 (8)	78 (5)
terbufos1	Organophosphate	Herbicides	103 (9)	81 (4)	71 (1)	0.991	0.005	11	12	8	7	90 (4)	97 (2)	71 (8)	0.998	0.005	9	10	18	8	75 (3)	91 (9)	76 (6)	0.997	0.005	19	11	16	14	108 (4)	101 (3)	90 (5)	0.999	0.005	13	19	19	12	73 (2)	82 (2)	72 (11)	0.998	0.005	19	6	15	22	74 (3)	84 (10)
terbumeton2	Triazine	Herbicides	106 (2)	97 (10)	98 (4)	0.998	0.005	11	19	13	9	83 (1)	85 (3)	86 (1)	0.997	0.005	8	11	12	25	70 (4)	90 (3)	81 (8)	0.998	0.005	13	23	18	22	75 (3)	68 (8)	77 (4)	0.994	0.005	16	18	12	15	73 (4)	61 (5)	96 (8)	0.992	0.005	12	16	17	21	90 (9)	105 (4)
terbuthylazine1	Triazine	Herbicides	102 (3)	103 (8)	101 (3)	0.998	0.005	16	19	18	20	93 (4)	76 (2)	88 (9)	0.998	0.005	7	13	14	32	98 (8)	101 (4)	103 (10)	0.993	0.005	9	11	13	20	105 (5)	79 (7)	79 (2)	0.998	0.005	10	18	17	14	74 (2)	93 (3)	103 (7)	0.998	0.005	16	12	13	14	105 (2)	87 (6)
terbutryn2	Triazine	Herbicides	109 (2)	102 (4)	90 (8)	0.990	0.005	13	16	2	14	97 (5)	92 (6)	96 (3)	0.991	0.005	10	13	14	14	79 (4)	75 (3)	79 (5)	0.998	0.005	1	12	7	22	80 (10)	74 (7)	102 (2)	0.997	0.005	14	15	8	27	77 (2)	93 (4)	88 (12)	0.996	0.005	19	20	15	22	99 (12)	97 (3)
tetrachlorvinphos1	Organophosphate	Insecticides	106 (1)	101 (1)	109 (3)	0.998	0.005	19	15	12	14	92 (4)	116 (5)	69 (3)	0.998	0.005	15	8	6	5	87 (13)	88 (3)	76 (5)	0.998	0.005	11	11	15	21	71 (1)	62 (6)	71 (10)	0.999	0.005	15	13	14	22	74 (5)	88 (2)	100 (4)	0.997	0.005	14	11	18	21	79 (5)	89 (8)
tetraconazole1	Triazole	Fungicides	110 (8)	108 (4)	109 (4)	0.990	0.005	12	15	12	20	98 (7)	106 (3)	99 (3)	0.995	0.005	19	17	14	13	108 (11)	94 (8)	95 (4)	0.991	0.005	19	12	14	10	82 (8)	83 (14)	67 (2)	0.998	0.005	15	17	14	22	85 (2)	97 (2)	88 (5)	0.998	0.005	14	13	19	23	81 (4)	83 (3)
tetradifon1	Bridged diphenyl	Acaricides	70 (1)	75 (3)	76 (1)	0.991	0.005	11	11	11	21	76 (12)	99 (9)	94 (4)	0.995	0.005	14	16	14	19	104 (5)	90 (11)	95 (1)	0.997	0.005	13	16	4	16	75 (16)	108 (4)	78 (3)	0.998	0.005	19	19	12	23	76 (2)	73 (3)	92 (4)	0.992	0.005	15	8	19	20	71 (2)	84 (2)
tetrahydrophthalimide (THPI)1	Unclassified	Fungicides	79 (5)	75 (5)	78 (10)	0.999	0.01	17	19	13	18	108 (0)	99 (2)	95 (4)	0.994	0.01	18	11	10	15	102 (12)	97 (4)	93 (4)	0.997	0.01	16	15	7	14	81 (6)	88 (2)	69 (8)	0.998	0.01	5	19	13	10	92 (3)	96 (5)	73 (10)	0.991	0.01	17	5	13	22	98 (13)	88 (2)
tetramethrin1	Pyrethroid	Insecticides	84 (1)	80 (10)	95 (11)	0.991	0.005	13	11	14	23	79 (3)	71 (2)	75 (4)	0.995	0.005	4	2	16	12	80 (8)	79 (2)	99 (9)	0.997	0.005	7	19	13	17	73 (3)	76 (2)	102 (1)	0.999	0.005	19	16	17	7	100 (2)	97 (2)	101 (4)	0.990	0.005	13	10	12	21	107 (4)	109 (2)
TFNA2	Unclassified	Insecticides	86 (7)	81 (1)	88 (7)	0.992	0.005	14	16	11	22	106 (6)	74 (1)	98 (2)	0.997	0.005	9	6	35	13	77 (15)	102 (2)	86 (9)	0.994	0.005	10	16	6	16	97 (2)	78 (10)	105 (11)	0.998	0.005	18	8	17	10	81 (4)	94 (7)	82 (5)	0.992	0.005	17	16	5	8	69 (2)	87 (1)
TFNG2	Unclassified	Insecticides	87 (7)	100 (5)	107 (7)	0.992	0.005	15	19	9	17	101 (4)	95 (4)	82 (2)	0.998	0.005	16	12	20	26	100 (7)	91 (10)	95 (3)	0.995	0.005	15	18	16	21	72 (7)	80 (4)	85 (6)	0.999	0.005	5	13	18	19	107 (3)	79 (7)	78 (4)	0.995	0.005	13	18	17	14	66 (6)	69 (3)
thiabendazole2	Benzimidazole	Fungicides	85 (6)	109 (3)	73 (14)	0.998	0.005	19	17	13	20	86 (9)	95 (3)	84 (3)	0.998	0.005	7	18	13	15	96 (7)	87 (2)	95 (3)	0.994	0.005	19	17	8	20	78 (4)	92 (4)	81 (6)	0.993	0.005	7	18	10	22	73 (5)	76 (4)	81 (6)	0.993	0.005	13	11	8	22	108 (2)	111 (5)
thiacloprid2	Neonicotinoid	Insecticides	76 (4)	85 (6)	71 (16)	0.999	0.005	16	15	19	19	72 (9)	99 (2)	78 (2)	0.995	0.005	8	14	14	30	79 (6)	78 (3)	74 (3)	0.998	0.005	14	14	20	27	71 (3)	111 (4)	73 (3)	0.995	0.005	13	21	13	17	106 (3)	106 (9)	77 (8)	0.991	0.005	17	12	14	22	98 (8)	95 (6)
thiamethoxam2	Neonicotinoid	Insecticides	85 (2)	82 (4)	78 (2)	0.995	0.005	16	16	14	29	78 (3)	89 (6)	73 (6)	0.994	0.005	16	19	19	22	76 (6)	79 (8)	74 (4)	0.998	0.005	13	11	19	19	74 (12)	102 (7)	97 (2)	0.998	0.005	15	8	5	28	99 (9)	98 (9)	76 (2)	0.994	0.005	16	18	19	7	78 (9)	94 (1)
thidiazuron2	Phenylurea	Herbicides	105 (5)	88 (3)	99 (8)	0.994	0.005	14	7	9	19	74 (7)	74 (4)	102 (2)	0.990	0.005	3	7	14	27	84 (8)	100 (6)	106 (4)	0.997	0.005	17	17	7	17	93 (18)	110 (4)	110 (2)	0.997	0.005	12	15	10	20	99 (2)	98 (5)	99 (5)	0.998	0.005	41	19	16	9	97 (4)	106 (8)
thiencarbazone-methyl2	Triazolone	Herbicides	80 (10)	87 (9)	93 (7)	0.998	0.005	14	12	15	22	113 (3)	90 (3)	105 (7)	0.992	0.005	5	17	9	17	78 (3)	105 (11)	88 (4)	0.999	0.005	19	16	19	22	74 (2)	89 (11)	96 (5)	0.998	0.005	1	12	15	17	81 (2)	95 (3)	85 (2)	0.993	0.005	18	20	8	6	87 (3)	89 (7)
thifensulfuron-methyl2	Sulfonylurea	Herbicides	81 (1)	87 (1)	71 (8)	0.993	0.005	11	11	16	13	112 (3)	73 (3)	97 (4)	0.998	0.005	16	17	13	9	78 (2)	90 (4)	97 (2)	0.990	0.005	17	14	10	25	94 (5)	88 (9)	108 (4)	0.996	0.005	15	15	17	16	79 (3)	86 (2)	73 (1)	0.993	0.005	17	19	12	20	70 (3)	90 (5)
thiobencarb2	Thiocarbamate	Herbicides	79 (2)	88 (9)	94 (8)	0.993	0.005	11	13	10	22	100 (4)	97 (2)	92 (1)	0.995	0.005	13	16	18	19	81 (4)	93 (7)	89 (7)	0.999	0.005	11	4	14	22	98 (13)	107 (2)	86 (3)	0.998	0.005	13	11	8	17	109 (2)	85 (6)	71 (5)	0.998	0.005	17	9	8	23	98 (2)	105 (3)
thiodicarb2	Carbamate	Insecticides	80 (7)	96 (3)	85 (8)	0.998	0.005	15	19	14	22	89 (4)	89 (2)	78 (5)	0.997	0.005	16	19	18	10	70 (6)	73 (11)	85 (13)	0.996	0.005	11	15	15	23	107 (4)	88 (3)	105 (5)	0.993	0.005	15	15	12	22	106 (1)	83 (3)	86 (4)	0.996	0.005	13	14	19	4	82 (7)	73 (3)
thiofanox sulfone2	Carbamate	Insecticides	76 (14)	75 (6)	71 (16)	0.996	0.005	19	9	14	26	71 (4)	80 (7)	116 (7)	0.996	0.005	8	2	10	11	91 (6)	93 (4)	76 (2)	0.998	0.005	17	16	16	16	89 (12)	96 (2)	117 (8)	0.993	0.005	13	9	7	22	110 (8)	72 (7)	94 (10)	0.998	0.005	10	22	16	36	91 (3)	72 (2)
thiofanox sulfoxide2	Carbamate	Insecticides	75 (1)	79 (3)	78 (2)	0.998	0.005	14	14	7	20	94 (2)	74 (4)	109 (2)	0.991	0.005	5	16	11	18	79 (14)	79 (2)	103 (3)	0.996	0.005	13	7	10	23	90 (16)	86 (8)	86 (3)	0.998	0.005	11	13	1	27	88 (8)	71 (6)	75 (5)	0.997	0.005	12	14	15	12	72 (7)	98 (3)
thionazin1	Organophosphate	Insecticides	85 (2)	84 (4)	83 (1)	0.997	0.005	11	11	4	23	86 (3)	95 (1)	95 (6)	0.995	0.005	9	13	19	22	104 (14)	109 (5)	107 (2)	0.991	0.005	16	16	11	22	108 (2)	73 (3)	109 (9)	0.997	0.005	12	10	5	27	97 (2)	86 (3)	99 (7)	0.998	0.005	16	22	4	20	87 (14)	79 (5)
thiophanate-ethyl2	Carbamate	Fungicides	74 (3)	82 (7)	83 (8)	0.998	0.005	15	5	13	21	108 (2)	95 (2)	74 (1)	0.991	0.005	19	12	12	20	82 (12)	87 (5)	82 (6)	0.999	0.005	11	16	15	22	110 (8)	72 (7)	94 (10)	0.992	0.005	18	16	10	16	72 (1)	109 (9)	102 (6)	0.993	0.005	13	14	8	11	98 (6)	70 (10)
thiophanate-methyl2	Carbamate	Fungicides	84 (5)	105 (5)	97 (9)	0.998	0.005	10	10	14	19	78 (6)	81 (4)	106 (8)	0.995	0.005	19	16	13	16	101 (5)	102 (4)	116 (5)	0.999	0.005	15	13	13	20	88 (18)	81 (16)	75 (5)	0.998	0.005	14	15	12	13	70 (7)	93 (4)	78 (4)	0.998	0.005	18	13	15	23	89 (8)	101 (4)
tolclofos-methyl1	Organophosphate	Fungicides	73 (4)	82 (3)	76 (10)	0.998	0.005	13	19	10	14	94 (2)	71 (3)	89 (7)	0.997	0.005	7	19	11	22	93 (13)	98 (7)	106 (3)	0.999	0.005	11	11	6	16	97 (2)	86 (3)	99 (7)	0.994	0.005	16	4	16	20	79 (1)	81 (4)	91 (4)	0.998	0.005	12	19	8	8	83 (4)	85 (8)
tolfenpyrad1	Pyrazole	Insecticides	116 (9)	102 (3)	119 (4)	0.998	0.01	19	15	12	10	90 (5)	93 (4)	90 (5)	0.998	0.01	13	14	4	21	73 (14)	76 (12)	79 (9)	0.998	0.01	17	15	4	22	72 (1)	109 (9)	102 (6)	0.993	0.01	19	16	12	22	110 (9)	71 (8)	85 (5)	0.991	0.01	19	17	6	25	92 (3)	96 (7)
tolylfluanid1	Sulfamide	Fungicides	104 (1)	90 (5)	99 (4)	0.991	0.005	35	39	25	11	97 (14)	85 (11)	85 (13)	0.992	0.005	45	46	46	17	88 (2)	108 (0)	109 (2)	0.998	0.005	56	57	55	21	70 (7)	93 (4)	78 (4)	0.998	0.005	43	41	48	21	96 (9)	86 (1)	70 (5)	0.997	0.005	43	22	21	32	78 (5)	87 (7)
topramezone2	Cyclohexene oxime	Herbicides	105 (13)	107 (3)	72 (9)	0.997	0.005	11	16	15	18	79 (2)	96 (2)	73 (3)	0.998	0.005	12	18	10	5	97 (2)	79 (3)	71 (2)	0.999	0.005	13	11	11	22	79 (1)	81 (4)	91 (4)	0.996	0.005	19	8	12	13	95 (3)	88 (9)	85 (5)	0.997	0.005	14	17	16	19	93 (2)	75 (6)
tralomethrin1	Pyrethroid	Insecticides	86 (1)	85 (9)	93 (10)	0.997	0.005	15	12	14	16	102 (2)	79 (4)	92 (2)	0.994	0.005	1	14	11	18	73 (3)	106 (6)	74 (1)	0.994	0.005	8	14	13	24	110 (9)	71 (8)	85 (5)	0.998	0.005	12	11	3	14	90 (4)	96 (3)	89 (5)	0.997	0.005	18	15	10	16	72 (8)	76 (4)
traloxydim E2	Cyclohexene oxime	Herbicides	94 (7)	75 (9)	101 (3)	0.997	0.005	8	11	13	20	71 (10)	76 (13)	98 (3)	0.997	0.005	15	14	13	16	96 (5)	101 (4)	95 (4)	0.998	0.005	16	18	10	16	96 (9)	86 (1)	70 (5)	0.997	0.005	17	18	19	22	85 (8)	69 (3)	81 (4)	0.994	0.005	14	18	4	13	75 (3)	85 (2)
traloxydim Z2	Cyclohexene oxime	Herbicides	99 (4)	77 (10)	89 (5)	0.994	0.005	16	14	19	15	87 (2)	106 (4)	99 (5)	0.996	0.005	13	13	16	10	106 (3)	116 (4)	73 (9)	0.997	0.005	14	11	10	18	95 (3)	88 (9)	85 (5)	0.998	0.005	17	16	14	22	106 (2)	120 (4)	118(9)	0.995	0.005	12	10	10	20	100 (7)	71 (5)
transfluthrin2	Pyrethroid	Insecticides	80 (01)	103 (10)	82 (2)	0.995	0.005	7	18	16	17	78 (3)	105 (2)	70 (10)	0.991	0.005	15	14	12	14	72 (7)	75 (11)	74 (3)	0.999	0.005	16	17	5	21	90 (4)	96 (3)	89 (5)	0.995	0.005	15	10	18	27	96 (11)	95 (4)	89 (15)	0.994	0.005	8	16	15	22	78 (6)	88 (4)
triadimefon1	Triazole	Fungicides	110 (11)	109 (5)	106 (2)	0.994	0.005	8	18	18	25	79 (8)	71 (5)	101 (4)	0.994	0.005	13	16	18	21	82 (12)	85 (7)	101 (8)	0.998	0.005	14	16	18	4	85 (8)	69 (3)	81 (4)	0.994	0.005	16	10	12	14	102 (3)	106 (14)	108 (4)	0.998	0.005	17	20	16	21	86 (7)	103 (7)
triadimenol1	Triazole	Fungicides	73 (4)	82 (3)	76 (10)	0.998	0.005	13	19	10	14	100 (1)	110 (11)	85 (8)	0.998	0.005	11	12	11	21	71 (10)	76 (3)	86 (1)	0.998	0.005	6	6	13	14	100 (1)	99 (3)	105 (3)	0.998	0.005	10	10	12	15	88 (4)	74 (5)	96 (6)	0.998	0.005	14	15	15	13	98 (3)	98 (5)
triallate1	Thiocarbamate	Herbicides	98 (10)	91 (7)	74 (2)	0.994	0.01	19	13	12	20	105 (11)	103 (7)	76 (7)	0.997	0.01	12	9	14	4	74 (14)	78 (4)	78 (4)	0.998	0.01	19	19	12	12	99 (10)	94 (4)	108 (3)	0.998	0.01	16	15	8	24	97 (4)	70 (1)	109 (3)	0.997	0.01	9	17	3	17	85 (8)	99 (2)
triasulfuron2	Sulfonylurea	Herbicides	88 (4)	91 (6)	89 (3)	0.998	0.005	15	12	13	15	90 (4)	98 (5)	87 (7)	0.995	0.005	11	16	15	15	94 (11)	91 (4)	79 (5)	0.999	0.005	12	15	11	16	104 (5)	95 (4)	83 (8)	0.997	0.005	20	16	17	7	92 (3)	80 (10)	103 (4)	0.999	0.005	5	15	11	23	76 (7)	71 (3)
triazophos1	Organophosphate	Insecticides	90 (4)	117 (7)	85 (8)	0.998	0.01	17	12	14	13	73 (1)	103 (4)	75 (6)	0.991	0.01	17	16	13	4	73 (12)	85 (5)	84 (1)	0.998	0.01	19	12	12	21	92 (16)	75 (4)	96 (5)	0.998	0.01	15	15	14	23	78 (2)	92 (1)	106 (3)	0.990	0.01	11	14	12	16	87 (7)	86 (11)
triazoxide2	Imidazole	Fungicides	99 (5)	90 (3)	80 (1)	0.997	0.005	17	17	17	15	93 (4)	99 (1)	76 (4)	0.992	0.005	15	19	22	15	80 (4)	70 (5)	73 (2)	0.999	0.005	11	6	13	19	116 (5)	98 (7)	73 (3)	0.991	0.005	17	3	9	16	76 (5)	82 (5)	75 (9)	0.999	0.005	12	15	13	17	66 (4)	85 (8)
tribenuron-methyl2	Sulfonylurea	Herbicides	85 (12)	93 (8)	110 (11)	0.998	0.005	17	10	19	28	77 (5)	108 (1)	85 (2)	0.995	0.005	15	19	12	7	80 (4)	85 (5)	70 (14)	0.993	0.005	17	14	11	16	106 (3)	97 (14)	101 (4)	0.998	0.005	15	11	5	14	79 (7)	96 (6)	118 (3)	0.996	0.005	17	17	16	16	85 (2)	72 (5)
trichlorfon2	Organophosphate	Insecticides	86 (4)	60 (7)	73 (4)	0.991	0.005	11	18	14	22	72 (4)	109 (1)	71 (5)	0.995	0.005	15	14	12	9	79 (4)	89 (5)	80 (4)	0.995	0.005	17	17	16	20	99 (9)	100 (6)	95 (4)	0.995	0.005	14	12	11	12	95 (4)	88 (3)	89 (7)	0.998	0.005	14	20	9	18	71 (5)	113 (11)
tricyclazole2	Triazolobenzothiazole	Fungicides	85 (11)	88 (7)	76 (2)	0.999	0.005	-19	-12	-12	13	108 (7)	100 (8)	108 (4)	0.998	0.005	-15	-13	-12	6	118 (10)	111 (4)	109 (4)	0.998	0.005	-11	-12	-7	20	89 (14)	88 (8)	71 (3)	0.996	0.005	-15	-13	-6	22	84 (3)	88 (2)	96 (7)	0.996	0.005	-18	-10	-8	15	68 (10)	71 (1)
tridemorf2	Morpholine	Fungicides	87 (15)	77 (4)	88 (6)	0.994	0.005	14	15	10	15	76 (12)	78 (2)	103 (7)	0.997	0.005	14	11	18	22	105 (3)	105 (3)	108 (10)	0.997	0.005	18	10	12	24	76 (13)	106 (9)	72 (5)	0.999	0.005	17	18	6	22	86 (4)	77 (2)	84 (1)	0.991	0.005	15	11	10	9	103 (7)	78 (4)
trifloxystrobin1	Strobilurin	Fungicides	74 (3)	90 (7)	83 (8)	0.994	0.005	15	14	6	12	70 (2)	81 (3)	98 (5)	0.998	0.005	19	15	13	20	81 (12)	76 (3)	86 (1)	0.998	0.005	17	13	9	14	106 (4)	106 (5)	98 (7)	0.994	0.005	15	16	8	9	89 (11)	98 (7)	92 (4)	0.999	0.005	11	20	18	11	98 (5)	90 (4)
triflumizole1	Conazole	Fungicides	79 (12)	97 (12)	86 (5)	0.992	0.01	14	16	12	14	70 (14)	106 (4)	78 (4)	0.999	0.01	12	16	12	11	77 (7)	70 (11)	75 (3)	0.990	0.01	10	17	13	11	105 (2)	106 (3)	76 (12)	0.996	0.01	12	15	14	4	90 (12)	77 (12)	75 (14)	0.999	0.01	11	15	19	19	83 (4)	99 (5)
triflumuron2	Urea	Insecticides	75 (83)	77 (2)	83 (3)	0.998	0.005	4	13	16	15	89 (4)	104 (3)	90 (4)	0.998	0.005	16	11	16	34	88 (7)	108 (7)	79 (3)	0.992	0.005	18	14	11	13	71 (5)	99 (9)	106 (4)	0.998	0.005	14	13	12	4	85 (3)	74 (2)	113 (2)	0.999	0.005	12	17	11	13	85 (2)	95 (2)
trifluralin1	Dinitroaniline	Herbicides	80 (4)	76 (6)	120 (4)	0.994	0.005	9	20	14	27	84 (7)	99 (9)	99 (5)	0.998	0.005	11	11	15	21	88 (12)	84 (4)	74 (2)	0.995	0.005	14	14	17	26	110 (11)	79 (2)	105 (2)	0.991	0.005	17	13	10	18	99 (5)	70 (5)	104 (2)	0.998	0.005	14	15	11	14	75 (2)	86 (4)
triflusulfuron-methyl2	Sulfonylurea	Herbicides	79 (12)	76 (4)	95 (4)	0.997	0.005	13	16	11	14	73 (5)	108 (11)	75 (2)	0.992	0.005	18	13	11	18	76 (2)	71 (5)	72 (7)	0.993	0.005	15	19	10	27	85 (12)	105 (4)	71 (5)	0.997	0.005	13	14	17	12	91 (4)	95 (4)	85 (2)	0.998	0.005	14	20	18	20	74 (4)	95 (11)
triforine2	Organochloride	Fungicides	94 (7)	75 (9)	111 (3)	0.994	0.005	14	12	14	15	96 (4)	103 (9)	86 (4)	0.990	0.005	10	18	11	21	75 (11)	79 (11)	79 (3)	0.991	0.005	10	1	1	10	108 (3)	92 (2)	110 (11)	0.996	0.005	11	13	16	12	110 (11)	103 (2)	87 (8)	0.999	0.005	21	19	15	16	77 (5)	91 (3)
trinexapac-ethyl2	Cyclohexanecarboxylate	Growth regulators	106 (3)	102 (8)	107 (2)	0.991	0.005	18	14	10	24	83 (11)	106 (2)	75 (11)	0.990	0.005	17	14	14	22	89 (12)	109 (2)	96 (3)	0.994	0.005	15	14	17	33	102 (4)	87 (3)	103 (7)	0.991	0.005	11	10	16	10	73 (4)	85 (3)	86 (8)	0.994	0.005	12	20	12	10	72 (4)	97 (9)
triticonazole1	Triazole	Fungicides	89 (4)	76 (2)	81 (4)	0.998	0.005	10	12	14	20	79 (1)	96 (11)	91 (3)	0.992	0.005	15	11	14	23	73 (3)	88 (8)	94 (5)	0.998	0.005	13	11	18	31	101 (5)	79 (8)	80 (10)	0.992	0.005	13	17	5	15	98 (11)	90 (5)	83 (3)	0.998	0.005	16	13	15	8	98 (7)	119 (4)
tritosulfuron2	Sulfonylurea	Herbicides	86 (13)	104 (6)	105 (3)	0.997	0.005	11	3	3	10	81 (11)	102 (3)	77 (9)	0.994	0.005	8	17	10	15	118 (2)	102 (6)	99 (7)	0.993	0.005	16	10	13	15	93 (3)	77 (3)	81 (1)	0.996	0.005	12	17	18	24	78 (4)	99 (4)	74 (5)	0.997	0.005	14	14	16	8	76 (12)	99 (4)
uniconazole2	Triazole	Fungicides	106 (4)	108 (4)	108 (3)	0.999	0.005	12	12	14	11	93 (4)	109 (2)	121 (4)	0.994	0.005	14	18	14	14	90 (8)	108 (7)	90 (14)	0.993	0.005	7	6	19	19	82 (8)	91 (9)	82 (8)	0.995	0.005	15	21	9	25	100 (7)	108 (11)	94 (1)	0.999	0.005	14	7	12	25	106 (4)	72 (9)
valifenalate2	Acylamino	Fungicides	94 (2)	86 (2)	105 (7)	0.996	0.005	15	17	12	14	73 (2)	106 (1)	79 (4)	0.997	0.005	14	18	19	20	94 (3)	71 (5)	105 (6)	0.998	0.005	16	13	17	9	76 (10)	71 (4)	75 (16)	0.992	0.005	19	10	22	21	106 (14)	103 (9)	111 (10)	0.998	0.005	1	8	15	21	105 (2)	93 (10)
vamidothion2	Organophosphate	Insecticides	86 (3)	88 (2)	103 (14)	0.997	0.005	6	13	10	16	73 (4)	71 (8)	72 (9)	0.998	0.005	9	8	13	18	81 (11)	83 (8)	90 (8)	0.996	0.005	16	15	12	6	85 (12)	87 (10)	81 (6)	0.990	0.005	16	11	4	16	85 (6)	106 (2)	95 (1)	0.998	0.005	8	16	17	21	71 (5)	76 (10)
vinclozolin1	Oxazole	Fungicides	108 (12)	101 (4)	105 (3)	0.994	0.005	8	4	17	17	74 (2)	70 (1)	93 (10)	0.994	0.005	12	17	16	21	91 (4)	95 (10)	91 (4)	0.998	0.005	11	13	15	7	92 (2)	96 (14)	93 (3)	0.992	0.005	16	14	9	23	83 (3)	96 (11)	97 (4)	0.998	0.005	9	8	10	15	80 (11)	89 (5)
zeta-cypermethrin1	Pyrethroid	Insecticides	78 (6)	86 (0)	90 (7)	0.998	0.005	11	12	14	31	77 (2)	79 (5)	76 (10)	0.998	0.005	13	15	9	11	98 (10)	70 (5)	113 (3)	0.997	0.005	20	14	16	11	77 (4)	99 (11)	97 (2)	0.992	0.005	17	10	8	13	72 (7)	102 (3)	91 (6)	0.999	0.005	8	13	10	14	103 (7)	82 (2)
zoxamide1	Benzamide	Fungicides	94 (2)	97 (3)	79 (6)	0.997	0.005	14	7	11	10	74 (5)	74 (1)	89 (5)	0.998	0.005	6	16	6	24	89 (4)	79 (5)	109 (5)	0.998	0.005	19	17	17	13	88 (13)	83 (11)	90 (2)	0.992	0.005	16	15	15	15	71 (6)	109 (2)	74 (2)	0.998	0.005	14	14	16	17	98 (5)	86 (2)
α-endosulfan1	Organochloride	Insecticides	90 (5)	85 (6)	100 (7)	0.998	0.01	25	25	35	7	85 (2)	76 (7)	82 (2)	0.991	0.01	41	47	30	20	95 (5)	89 (4)	95 (2)	0.993	0.01	47	44	33	14	109 (9)	90 (3)	96 (5)	0.994	0.01	26	28	24	22	86 (3)	106 (1)	103 (3)	0.991	0.01	28	16	13	23	103 (4)	76 (10)
α-HCH1	Organochloride	Insecticides	97 (4)	93 (4)	106 (14)	0.991	0.005	9	9	19	34	76 (2)	87 (7)	86 (2)	0.992	0.005	9	11	17	15	78 (5)	71 (11)	83 (8)	0.998	0.005	12	8	8	6	99 (12)	113 (3)	90 (3)	0.990	0.005	6	16	13	23	109 (9)	110 (8)	76 (11)	0.993	0.005	18	5	11	30	99 (1)	74 (2)
β-endosulfan1	Organochloride	Insecticides	79 (2)	99 (9)	85 (6)	0.998	0.01	-36	-34	-31	25	92 (3)	75 (6)	76 (10)	0.997	0.01	36	25	28	23	71 (10)	95 (3)	72 (7)	0.998	0.01	28	24	23	31	98 (8)	113 (8)	103 (3)	0.990	0.01	29	34	24	10	93 (4)	101 (1)	97 (3)	0.995	0.01	42	40	35	19	108 (1)	89 (3)
β-HCH1	Organochloride	Insecticides	102 (2)	86 (9)	83 (3)	0.995	0.005	12	13	12	25	100 (2)	76 (4)	74 (2)	0.993	0.005	11	19	16	31	87 (2)	95 (3)	71 (6)	0.991	0.005	14	7	8	16	86 (12)	88 (7)	97 (2)	0.993	0.005	14	13	19	22	81 (4)	79 (5)	85 (9)	0.998	0.005	17	4	14	20	109 (1)	85 (8)
γ- cyhalothrin1	Pyrethroid	Insecticides	71 (10)	95 (3)	72 (7)	0.998	0.005	11	9	4	31	81 (4)	85 (2)	89 (3)	0.994	0.005	13	19	17	38	78 (3)	74 (3)	86 (3)	0.997	0.005	13	17	9	4	78 (10)	77 (0)	89 (2)	0.994	0.005	12	18	18	21	101 (8)	94 (1)	99 (9)	0.997	0.005	11	17	19	19	100 (8)	80 (1)
γ-HCH (lindane)1	Organochloride	Insecticides	87 (2)	95 (3)	71 (6)	0.991	0.005	14	7	8	16	107 (3)	71 (5)	85 (8)	0.998	0.005	13	11	11	26	79 (18)	74 (4)	89 (9)	0.997	0.005	13	10	4	20	75 (6)	74 (3)	80 (7)	0.999	0.005	11	15	18	3	86 (11)	66 (7)	71 (4)	0.998	0.005	16	12	12	11	78 (2)	80 (11)
δ-HCH1	Organochloride	Insecticides	78 (3)	74 (3)	86 (3)	0.998	0.01	13	17	9	4	80 (10)	78 (4)	80 (1)	0.998	0.01	14	11	14	18	100 (1)	106 (4)	93 (4)	0.997	0.01	12	18	9	11	73 (11)	83 (4)	75 (6)	0.997	0.01	17	16	13	4	88 (9)	107 (7)	108 (8)	0.996	0.01	13	9	17	7	81 (3)	73 (4)
λ-cyhalothrin1	Pyrethroid	Insecticides	79 (18)	74 (4)	89 (9)	0.995	0.005	1	12	15	20	92 (1)	103 (7)	110 (11)	0.991	0.005	5	15	6	14	105 (11)	88 (4)	81 (4)	0.994	0.005	17	11	18	23	95 (2)	101 (4)	78 (4)	0.999	0.005	13	17	14	18	96 (3)	75 (6)	88 (1)	0.992	0.005	12	17	11	10	96 (4)	96 (2)
τ-fluvalinate1	Pyrethroid	Insecticides	100 (5)	106 (4)	93 (4)	0.998	0.01	12	18	9	11	82 (5)	89 (11)	73 (4)	0.995	0.01	7	19	5	19	90 (4)	97 (2)	71 (8)	0.995	0.01	9	10	18	8	81 (14)	76 (4)	91 (4)	0.990	0.01	12	16	12	12	79 (3)	76 (4)	94 (10)	0.998	0.01	11	17	6	7	104 (3)	88 (6)
1GC-MS/MS, 2LC-MS/MS
[truncated: 16 more columns]
